# Supplementary material for: Spatial heterogeneity and Immune infiltration of cellular lysosomal pathways reveals a new blueprint for tumor heterogeneity in esophageal cancer
Source: Front Endocrinol (Lausanne). 2023 Apr 5;14:1138457. doi: 10.3389/fendo.2023.1138457 (PMC10113631; doi:10.3389/fendo.2023.1138457)
Supplement: Supplementary file 1 [file DataSheet_1.zip]

Archive with 22 entries (18 files):
- code/
- code/code.R
- dabaset_raw_data/
- dabaset_raw_data/ESCA1.DEG.csv
- dabaset_raw_data/GO_result.ESCA.1.csv
- dabaset_raw_data/GOBP_LYSOSOMAL_PROTEIN_CATABOLIC_PROCESS.v2022.1.Hs.gmt
- dabaset_raw_data/GSE53622.clin.csv
- dabaset_raw_data/GSE53622.exp.csv
- dabaset_raw_data/GSE53624.clin.csv
- dabaset_raw_data/GSE53624.exp.csv
- dabaset_raw_data/KEGG_result.ESCA.1.csv
- dabaset_raw_data/MCP.ESCA.1.csv
- experimental_raw_data/
- experimental_raw_data/flow cytometry/
- experimental_raw_data/flow cytometry/con-1.pdf
- experimental_raw_data/flow cytometry/con-1_fcs.mfl
- experimental_raw_data/flow cytometry/Data 1.pdf
- experimental_raw_data/flow cytometry/si-MT1X-1.pdf
- experimental_raw_data/flow cytometry/si-MT1X-1_fcs.mfl
- experimental_raw_data/flow cytometry/si-MT1X-2.pdf
- experimental_raw_data/flow cytometry/si-MT1X-2_fcs.mfl
- experimental_raw_data/q-PCR.xls
