# Supplementary material for: Spatial heterogeneity and Immune infiltration of cellular lysosomal pathways reveals a new blueprint for tumor heterogeneity in esophageal cancer
Source: Front Endocrinol (Lausanne). 2023 Apr 5;14:1138457. doi: 10.3389/fendo.2023.1138457 (PMC10113631; doi:10.3389/fendo.2023.1138457)
Supplement: Supplementary file 1 [file DataSheet_1.zip › code/code.R]

rm(list = ls())
# 基因筛选并去重
a53624 <- read.csv("a53624.csv",row.names = 1)
b53624 <- read.csv("b53624.csv",row.names = 1)
a53624 <- t(a53624)
a53624 <- a53624[rownames(a53624) %in% rownames(b53624),]
b53624 <- b53624[order(rownames(b53624)),]
a53624 <- t(a53624)

DEG1 <- read.csv("ESCA1.DEG.csv",row.names = 1)
exp <- a53624[rownames(a53624) %in% rownames(DEG),]


library(reshape2)
library(ggpubr)
library(limma)
library(GSEABase)
library(GSVA)


diff <- rownames(DEG1)
library(org.Hs.eg.db)
columns(org.Hs.eg.db)
library(clusterProfiler) 
##使用函数bitr(基于org.Hs.eg.db包)：
#diff（同上）：
diff_entrez <- bitr(diff,
                    fromType = "SYMBOL",
                    toType = "ENTREZID",
                    OrgDb = "org.Hs.eg.db")

go.diff <- enrichGO(gene = diff_entrez$ENTREZID,
                    OrgDb = org.Hs.eg.db,
                    pAdjustMethod = 'BH',
                    pvalueCutoff =0.01,
                    qvalueCutoff = 0.05,
                    ont="all",
                    readable =T)
GO_result <- go.diff@result
write.csv(GO_result,"GO_result.ESCA.1.csv")
rt <- read.csv("GO_result.ESCA.1.csv")
ggdotchart(rt, x="Term", y="Count", color = "ONTOLOGY",group = "ONTOLOGY", 
           palette = "aaas",     #配色方案
           legend = "right",     #图例位置
           sorting = "descending",   #上升排序，区别于desc
           add = "segments",    #增加线段
           rotate = TRUE,       #横向显示
           dot.size = 8,        #圆圈大小
           label = round(rt$Count),   #圆圈内数值
           font.label = list(color="white",size=8, vjust=0.5),   #圆圈内数值字体设置
           ggtheme = theme_pubr())+
  theme(axis.text.y = element_text(color="#696969", size=11))    # 调整y轴标签的字体大小


#KEGG富集分析，我们以总差异基因(diff_entrez)为例：
KEGG_diff <- enrichKEGG(gene = diff_entrez$ENTREZID,
                        organism = "hsa",#物种，Homo sapiens (human)
                        pvalueCutoff = 0.05,
                        qvalueCutoff = 0.05)

#从KEGG富集分析结果中提取结果表格：
KEGG_result <- KEGG_diff@result
View(KEGG_result)
#write.csv(KEGG_result,"KEGG_result.ESCA.1.csv")


#使用ggplot2进行更加自由的可视化呈现：
#先提取富集结果表前Top20：
KEGG_top20 <- KEGG_result[1:20,]

#指定绘图顺序（转换为因子）：
KEGG_top20$pathway <- factor(KEGG_top20$Description,levels = rev(KEGG_top20$Description))

#Top20富集数目条形图：
mytheme <- theme(axis.title = element_text(size = 13),
                 axis.text = element_text(size = 11),
                 plot.title = element_text(size = 14,
                                           hjust = 0.5,
                                           face = "bold"),
                 legend.title = element_text(size = 13),
                 legend.text = element_text(size = 11))

ggplot(data = KEGG_top20,
       aes(x = Count,
           y = pathway,
           fill = -log10(pvalue)))+
  scale_fill_distiller(palette = "RdBu",direction = 1) +
  geom_bar(stat = "identity",width = 0.8) +
  theme_classic() +
  labs(x = "Number of Gene",
       y = "pathway",
       title = "KEGG enrichment barplot") + mytheme
library(tinyarray)
cs = rownames(surv_cox(exp,b53624,cut.point = TRUE))
length(cs)

#randomforest
x1 = exp[rownames(exp) %in% cs,]
x1 <- t(x1)
suv <- b53624[,-1]
suv <- suv[,-2]
dat4 <- cbind(x1,suv)
ntree <-859
spe_rf <- randomSurvivalForest::rsf(Surv(time,event) ~ ., data = dat4, ntree = ntree,mtry=3,nodesize = 3,splitrule = "logrank",seed = 3,importance = TRUE)
spe_rf
randomSurvivalForest::plot.error(spe_rf)
raw.imp <- spe_rf$importance; 
rel.imp <- raw.imp/max(abs(raw.imp)) # calculate relative importance

# 输出重要性矩阵
imp.res <- data.frame(gene = names(raw.imp),
                      raw.importance = raw.imp,
                      rel.importance = rel.imp,
                      stringsAsFactors = F)

# 筛选后画图
imp.cutoff <- 0#原文的重要性阈值为0.65
rel.imp.sel <- rel.imp[rel.imp > imp.cutoff] # 取出大于阈值的变量
rel.imp.sel <- sort(rel.imp.sel,decreasing = T) # 根据重要性排序

rel.imp.sel <- as.data.frame(rel.imp.sel)
rel.imp.sel$gene <- rownames(rel.imp.sel)
library(ggplot2)
library(ggpubr)
ggplot(rel.imp.sel) +
  geom_segment(aes(x=gene, xend=gene, y=0,yend=rel.imp.sel), color="grey",size=1) +
  geom_point(aes(x=gene, y=rel.imp.sel),color = "#38493E", size = 2) +
  geom_hline(yintercept = 0.5,lty=2,color="grey")+
  scale_x_discrete(limits = rev(rel.imp.sel$gene)) + 
  labs(x=NULL, y = "Relative Importance") + 
  theme_pubr() +
  theme(panel.grid = element_blank(), 
        panel.border = element_rect(color = "black",fill = NA),
        axis.text.x = element_text(size = 10, color = "black",hjust = 1,angle = 60), 
        axis.text.y = element_text(size = 12, color = "black"), 
        axis.title = element_text(size = 12, color = "black")) + 
  theme(legend.position = "none")  


library(survival)
library(survminer)
model = coxph(formula = Surv(time, event) ~ SCPEP1 + DUSP2 + C10orf10 + MT1X, data = dat4)
summary(model)
ggforest(model,dat4)


library(survival)
library(survminer)
#3.suv
suv$riskscore = as.numeric(predict(model,type="risk",dat4))
riskscore <- suv$riskscore
ri = ifelse(riskscore < median(riskscore),"lowrisk","highrisk")
names(ri) = names(riskscore)
ri = factor(ri,levels = c("lowrisk","highrisk"))
table(ri)
suv$ri = ri

sfit <- survfit(Surv(time,event)~ri, data=dat4)
ggsurvplot(sfit,pval = T,
           surv.median.line = "hv",
           legend.labs=c("Lowrisk","Highrisk"),
           xlab = "Time (Months)",
           censor.shape = 124,censor.size = 3,conf.int = TRUE,
           risk.table = FALSE,tables.height = 0.2,
           tables.theme = theme_cleantable(),
           palette = c("skyblue3","tomato3"),
           ggtheme = theme_pubr())


fp_dat=data.frame(patientid=1:length(riskscore),
                  riskscore=as.numeric(sort(riskscore)),
                  ri = ri[order(riskscore)])

suv <- suv[order(suv$riskscore),]
sur_dat=data.frame(patientid=1:length(riskscore),
                   time=suv$time,
                   event=suv$event) 

sur_dat$event=ifelse(sur_dat$event==0,'alive','death')
sur_dat$event=factor(sur_dat$event,levels = c("death","alive"))

ggplot(fp_dat,aes(x=patientid,y=riskscore,color = ri))+
  geom_point(alpha=0.5)+
  scale_color_manual(values = c("skyblue3","tomato3"))+
  geom_vline(xintercept = sum(riskscore<median(riskscore)),lty = 2)+
  scale_x_continuous(expand=c(0,0))+
  theme_pubr()

ggplot(sur_dat,aes(x=patientid,y=time))+
  geom_point(aes(col=event),alpha = 0.5)+
  geom_vline(xintercept = sum(riskscore<median(riskscore)),lty = 2)+
  scale_x_continuous(expand=c(0,0))+
  scale_color_manual(values = c("tomato3","skyblue3"))+
  theme_pubr()


library(survminer)
library(survival)
library(timeROC)
result <-with(dat4, timeROC(T=time,
                           delta=event,
                           marker=riskscore,
                           cause=1,
                           times=c(12,36,60),
                           iid = TRUE))
plot_dat = data.frame(fpr = as.numeric(result$FP),
                      tpr = as.numeric(result$TP),
                      time = rep(as.factor(c(12,36,60)),each = nrow(result$TP)))

ggplot() + 
  geom_line(data = plot_dat,aes(x = fpr, y = tpr,color = time),size = 1) + 
  
  scale_color_manual(name = NULL,values = c("snow4", "darkseagreen", "#e6b707"),
                     labels = paste0("AUC of ",c(1,3,5),"-y survival: ",
                                     format(round(result$AUC,2),nsmall = 2)))+
  geom_line(aes(x=c(0,1),y=c(0,1)),color = "grey")+
  theme_bw()+
  theme(panel.grid = element_blank(),
        legend.background = element_rect(linetype = 1, size = 0.2, colour = "black"),
        legend.position = c(0.765,0.125))+
  scale_x_continuous(expand = c(0.005,0.005))+
  scale_y_continuous(expand = c(0.005,0.005))+
  labs(x = "1 - Specificity",
       y = "Sensitivity")+
  coord_fixed()

library(xCell)
library(tidyr)
xCell <- xCellAnalysis(a53624)
xcell1 <- t(xCell)
xcell1 <- as.data.frame(xcell1)
xcell1$group = suv$ri
xcell1$ID = rownames(xcell1)
xcell1_barplot <- xcell1 %>%
  gather(key = Cell_type,value = Score,1:67)
library(ggsci)
ggplot(xcell1_barplot[3862:7839,],aes(x = Cell_type , y = Score, color = group,fill = group)) +
  geom_boxplot(outlier.size = 1,width = 0.5,size = 0.5) + 
  theme_pubr() + 
  labs(x = "xCell", y = "") +
  scale_color_jama()+ scale_fill_jama() +
  theme(axis.text.x = element_text(size = 7,angle = 45,hjust = 1)) +
  stat_compare_means(aes(group=group),
                     method="wilcox.test",
                     symnum.args=list(cutpoints=c(0, 0.001, 0.01, 0.05, 1), symbols=c("***", "**", "*", "ns")), label="p.signif",hide.ns = T)

rb1 <- t(xCell)
rb1 <- as.data.frame(rb1)
rb1$riskscore <- suv$riskscore

rb1%>%ggplot(aes(x = riskscore,y = `Myocytes`))+
  geom_point(size=2,alpha=0.7,color="grey50")+
  geom_smooth(method = "lm", formula = y~x, color = "tan", fill = "#cbc9e2")+ #颜色选自https://colorbrewer2.org/
  theme_bw()+
  theme(
    panel.grid.major = element_blank(),panel.grid.minor = element_blank()
  )+
  stat_cor()


library(MCPcounter)
MCPcounter_estimate <- MCPcounter.estimate(a53624,featuresType = "HUGO_symbols")
#featuresType是确认转录组数据基因名的类型，包括"affy133P2_probesets"，"HUGO_symbols"和"ENTREZ_ID"。
MCP2 <- MCPcounter_estimate
write.csv(MCP2,"MCP.ESCA.1.csv")
MCP2 <- read.csv("MCP.ESCA.1.csv",row.names = 1)
mcp1 <- t(MCP2)
mcp1 <- as.data.frame(mcp1)
mcp1$risk = ri
mcp1$ID = rownames(mcp1)

mcp_barplot <- mcp1 %>%
  gather(key = Cell_type,value = Score,1:10)


ggplot(mcp_barplot,aes(x = Cell_type , y = Score, color = risk,fill = risk)) +
  geom_boxplot(outlier.size = 1.5,width = 0.5,size = 0.3) + 
  theme_pubr() + 
  labs(x = "", y = "MCPcounter") +
  scale_color_npg()+ scale_fill_npg() +
  coord_flip()+
  theme(axis.text.x = element_text()) +
  stat_compare_means(aes(group=risk),
                     method="wilcox.test",
                     symnum.args=list(cutpoints=c(0, 0.001, 0.01, 0.05, 1), symbols=c("***", "**", "*", "ns")), label="p.signif")
mcp2 <- t(mcp1)
mcp1 <- as.data.frame(mcp1)
mcp1$riskscore <- suv$riskscore
mcp1%>%ggplot(aes(x = riskscore,y = `Endothelial cells`))+
  geom_point(size=2,alpha=0.7,color="grey50")+
  geom_smooth(method = "lm", formula = y~x, color = "tan", fill = "#cbc9e2")+ #颜色选自https://colorbrewer2.org/
  theme_bw()+
  theme(
    panel.grid.major = element_blank(),panel.grid.minor = element_blank()
  )+
  stat_cor()

input_data <- mcp1[,1:10]
library(vegan)
library(dplyr)
library(linkET)
library(corrplot)
mantel <- mantel_test(spec = exp3, env = input_data,
                      spec_select = list(Gene = 1:4),
                      mantel_fun = "mantel") %>% 
  mutate(rd = cut(r, breaks = c(-Inf, 0.2, 0.4, Inf),
                  labels = c("< 0.2", "0.2 - 0.4", ">= 0.4")),
         pd = cut(p, breaks = c(-Inf, 0.01, 0.05, Inf),
                  labels = c("< 0.01", "0.01 - 0.05", ">= 0.05")))
mantel

qcorrplot(correlate(input_data), type = "full", diag = FALSE) +
  geom_square() +
  geom_couple(aes(colour = pd, size = rd), data = mantel, curvature = 0.1) +
  scale_fill_gradientn(colours = RColorBrewer::brewer.pal(11, "PRGn")) +
  scale_size_manual(values = c(0.5, 1, 2)) +
  scale_colour_manual(values = color_pal(3)) +
  guides(size = guide_legend(title = "Mantel's r",
                             override.aes = list(colour = "grey35"), 
                             order = 2),
         colour = guide_legend(title = "Mantel's p", 
                               override.aes = list(size = 3), 
                               order = 1),
         fill = guide_colorbar(title = "Pearson's r", order = 3))


myro <- cbind(mcp1[,1:10],exp3[,1:4])
library(psych)
spearman <- corr.test(myro[,1:10], myro[,11:14], method = 'spearman', adjust = 'none')#取相应的列并计算相关系数
spearman #查看相关系数矩阵
library(reshape2)
p <- data.frame(spearman$p)
p$myro <- rownames(p)
p <- melt(p, id = 'myro')
spearman1 <- cbind(p)
#整理结果以便于作图
r <- data.frame(spearman$r)  #获取相关系数R方
r$myro <- rownames(r)#定义
r <- melt(r, id = 'myro')
spearman <- cbind(r)

spearman$p <- spearman1$value
#查看重新用r值组建的新数据框
#以上代码为将相关系数矩阵处理为3列数据框
#添加显著性标记矩阵：
#添加显著性标记矩阵：
mark <- matrix(case_when(spearman$p < 0.001~"***",
                         spearman$p < 0.01~"**",
                         spearman$p< 0.05~"*",
                         T~""),
               nrow = nrow(spearman))
spearman$mark <- mark
spearman$value <- round(spearman$value,2)

ggplot(data = spearman, aes(x = variable, y = myro)) +
  geom_tile(aes(fill = value)) +
  geom_text(aes(label = mark),color = "black",size = 3)+
  geom_text(aes(label = value),color = "black",size = 2,vjust = 1.8)+
  scale_fill_gradientn(colors = c('steelblue4', 'white', 'tan3'), limit = c(-1, 1)) +
  scale_x_discrete(expand = c(0, 0)) +
  scale_y_discrete(expand = c(0, 0)) +
  coord_flip()+
  labs(y = 'MCPcounter', x = 'Gene', fill = 'Correlation')+
  theme_bw(base_size = 15)+
  theme(axis.text.x = element_text(size=12,angle = 45,hjust = 1,color = "black"),
        axis.text.y = element_text(size=10,color = "black"),
        axis.ticks.y = element_blank(),
        panel.background=element_blank())


myro <- cbind(xcell1[,1:67],exp3[,1:4])
library(psych)
spearman <- corr.test(myro[,1:67], myro[,68:71], method = 'spearman', adjust = 'none')#取相应的列并计算相关系数
spearman #查看相关系数矩阵
library(reshape2)
p <- data.frame(spearman$p)
p$myro <- rownames(p)
p <- melt(p, id = 'myro')
spearman1 <- cbind(p)
#整理结果以便于作图
r <- data.frame(spearman$r)  #获取相关系数R方
r$myro <- rownames(r)#定义
r <- melt(r, id = 'myro')
spearman <- cbind(r)

spearman$p <- spearman1$value
#查看重新用r值组建的新数据框
#以上代码为将相关系数矩阵处理为3列数据框
#添加显著性标记矩阵：
#添加显著性标记矩阵：
mark <- matrix(case_when(spearman$p < 0.001~"***",
                         spearman$p < 0.01~"**",
                         spearman$p< 0.05~"*",
                         T~""),
               nrow = nrow(spearman))
spearman$mark <- mark
spearman$value <- round(spearman$value,2)

ggplot(data = spearman, aes(x = variable, y = myro)) +
  geom_tile(aes(fill = value)) +
  geom_text(aes(label = mark),color = "black",size = 3)+
  geom_text(aes(label = value),color = "black",size = 2,vjust = 1.8)+
  scale_fill_gradientn(colors = c('steelblue4', 'white', 'tan3'), limit = c(-1, 1)) +
  scale_x_discrete(expand = c(0, 0)) +
  scale_y_discrete(expand = c(0, 0)) +
  coord_flip()+
  labs(y = 'xCell', x = 'Gene', fill = 'Correlation')+
  theme_bw(base_size = 15)+
  theme(axis.text.x = element_text(size=7,angle = 45,hjust = 1,color = "black"),
        axis.text.y = element_text(size=10,color = "black"),
        axis.ticks.y = element_blank(),
        panel.background=element_blank())


source("CALCPHENOTYPE.R") 
library(sva)
library(preprocessCore)
library(ridge)
library(glmnet)
library(car)
library(tidyverse)
library(impute)
library(ggplot2)
library(cowplot)


trainingExprData <- readRDS(file='GDSC2_Expr_short.rds') 
trainingPtype <- readRDS(file = "GDSC2_Res.rds") 
calcPhenotype(trainingExprData = as.matrix(trainingExprData), # 函数会自己匹配细胞系表达和药敏的共有样本
              trainingPtype = trainingPtype, # 但如果要选用特殊的细胞系类型，比如“生殖系统”、“消化系统”等，需要提前对细胞系做预筛选，函数不提供该操作
              testExprData = as.matrix(a53624),
              batchCorrect = 'eb',  #   "eb" for ComBat  
              powerTransformPhenotype = TRUE,
              removeLowVaryingGenes = 0.2,
              minNumSamples = 10, 
              printOutput = TRUE, 
              removeLowVaringGenesFrom = 'rawData' )

drugsen <- read.csv("./calcPhenotype_Output/DrugPredictions.csv",row.names = 1,check.names = F,stringsAsFactors = F,header = T)
suv <- as.data.frame(suv)
suv$ri <- ri
outTab <- NULL
for (drug in colnames(drugsen)) {
  tmp <- data.frame(sen = drugsen[,drug],
                    group = suv[rownames(drugsen),"ri"],
                    row.names = rownames(drugsen),
                    stringsAsFactors = F)
  
  avg <- as.numeric(by(tmp$sen, tmp$group, mean))
  wt <- wilcox.test(sen~group,data = tmp)
  
  outTab <- rbind.data.frame(outTab,
                             data.frame(drug = drug,
                                        avg1 = avg[1],
                                        avg2 = avg[2],
                                        p = wt$p.value,
                                        stringsAsFactors = F),
                             stringsAsFactors = F)
}
outTab$fc <- outTab$avg2/outTab$avg1
outTab$log2fc <- log2(outTab$fc)
View(outTab)
outTab <- outTab[order(outTab$p),]
outTab <- outTab[(1:30),]
GCP.drug <- outTab[which(outTab$p < 1),"drug"] # 这是我随便选取的阈值，控制药物数目
GCP.drug


#相关性热图
drugsen1 <- t(drugsen)
drugsen1 <- drugsen1[GCP.drug,]
drugsen1 <- t(drugsen1)
View(drugsen1)
myro <- cbind(drugsen1,exp3[,1:4])
View(myro)
library(psych)
spearman <- corr.test(myro[,1:30], myro[,31:34], method = 'spearman', adjust = 'none')#取相应的列并计算相关系数
spearman #查看相关系数矩阵
library(reshape2)
p <- data.frame(spearman$p)
p$myro <- rownames(p)
p <- melt(p, id = 'myro')
spearman1 <- cbind(p)
#整理结果以便于作图
r <- data.frame(spearman$r)  #获取相关系数R方
r$myro <- rownames(r)#定义
r <- melt(r, id = 'myro')
spearman <- cbind(r)

spearman$p <- spearman1$value
#查看重新用r值组建的新数据框
#以上代码为将相关系数矩阵处理为3列数据框
#添加显著性标记矩阵：
#添加显著性标记矩阵：
mark <- matrix(case_when(spearman$p < 0.001~"***",
                         spearman$p < 0.01~"**",
                         spearman$p< 0.05~"*",
                         T~""),
               nrow = nrow(spearman))
spearman$mark <- mark
spearman$value <- round(spearman$value,2)

my_palette <- colorRampPalette(c('steelblue4', 'white', 'red4'), alpha=TRUE)(n=128)
ggplot(data = spearman, aes(x = variable, y = myro)) +
  geom_point(aes(size=-log10(p)),color = "lightblue") +
  geom_text(aes(label = mark),color = "black",size = 3)+
  geom_text(aes(label = value),color = "black",size = 2,vjust = 1.8)+
  scale_color_gradientn(colors = c('steelblue4', 'white', 'red4'), limit = c(-1, 1)) +
  coord_flip()+
  labs(y = 'Drug', x = 'Gene', color = '-log10Pvalue')+
  theme_bw(base_size = 15)+
  theme(axis.text.x = element_text(size=7,angle = 45,hjust = 1,color = "black"),
        axis.text.y = element_text(size=10,color = "black"),
        axis.ticks.y = element_blank(),
        panel.background=element_blank())

drugsen1 <- as.data.frame(drugsen1)
drugsen1$ri= ri
drugsen1_barplot <- drugsen1 %>%
  gather(key = Gene,value = Score,1:30)
ggplot(drugsen1_barplot[3277:3393,], aes(x = ri , y = Score, color = ri,fill = ri)) +
  facet_wrap(~Gene)+
  geom_boxplot(width = 0.2,
               size = 0.5,
               outlier.size = 2) + 
  theme_classic() + 
  labs(x = "", y = "Sensitivity",fill = "risk",color = "risk") +
  scale_fill_npg() +
  scale_color_npg()+
  theme(axis.text.x = element_text(hjust = 1,angle = 90)) + 
  stat_compare_means(aes(group=ri),
                     method="wilcox.test",
                     symnum.args=list(cutpoints=c(0, 0.001, 0.01, 0.05, 1), symbols=c("***", "**", "*", "ns")), label="p.signif")


View(drugsen1)
drugsen1 <- as.data.frame(drugsen1)
drugsen1$ri= ri
drugsen1_barplot <- drugsen1 %>%
  gather(key = Gene,value = Score,1:30)

library(ggsci)
ggplot(drugsen1_barplot[1:368,],aes(x = Gene , y = Score, color = ri,fill = ri)) +
  stat_boxplot(geom = "errorbar",width = 0.5)+
  geom_boxplot(outlier.colour ="white",width = 0.5,size = 0.5) + 
  theme_bw() + 
  labs(x = "", y = "") +
  scale_color_jama()+ scale_fill_jama(alpha = 0.4) +
  theme(axis.text.x = element_text()) +
  stat_compare_means(aes(group=ri),
                     method="wilcox.test",
                     symnum.args=list(cutpoints=c(0, 0.001, 0.01, 0.05, 1), symbols=c("***", "**", "*", "ns")), label="p.signif",hide.ns = T)


ggplot(drugsen1_barplot[3313:6624,], aes(x = ri , y = Score, color = ri,fill = ri)) +
  facet_wrap(~Gene)+
  geom_boxplot(width = 0.2,
               size = 0.5,
               outlier.colour ="black",
               outlier.size = 1) + 
  theme_classic() + 
  labs(x = "", y = "Sensitivity",fill = "risk",color = "risk") +
  scale_fill_npg() +
  scale_color_npg()+
  theme(axis.text.x = element_text(hjust = 1,angle = 90)) + 
  stat_compare_means(aes(group=ri),
                     method="wilcox.test",
                     symnum.args=list(cutpoints=c(0, 0.001, 0.01, 0.05, 1), symbols=c("***", "**", "*", "ns")), label="p.signif")


library(maftools)
load(file = "TCGA-ESCA_SNP.Rdata")
maf.coad <- data
class(maf.coad)
dim(maf.coad)
maf.coad[1:10,1:10]
maf <- read.maf(maf.coad)
plotmafSummary(maf = maf, rmOutlier = TRUE, addStat = 'median',dashboard = TRUE)
library(RColorBrewer)
vc_cols <- brewer.pal(8,"Paired")
names(vc_cols) = c(
  'Frame_Shift_Del',
  'Missense_Mutation',
  'Nonsense_Mutation',
  'Multi_Hit',
  'Frame_Shift_Ins',
  'In_Frame_Ins',
  'Splice_Site',
  'In_Frame_Del'
)
#查看变异类型对应的颜色
print(vc_cols)
oncostrip(maf = maf, top = 30)
maf.titv = titv(maf = maf, plot = FALSE, useSyn = TRUE)
plotTiTv(res = maf.titv)

corr <- cor(exp3[,1:4], method = "spearman")
corrplot(corr,title = "", 
         method = "shade", #或"circle" (default), "square", "ellipse", "number", "pie", "shade" and "color"
         outline = T, addgrid.col = "darkgray", 
         order="hclust", addrect = 2, #hclust聚为4类，根据数据的具体情况调整
         rect.col = "black", rect.lwd = 5, cl.pos = "b", 
         tl.col = "black", tl.cex = 1.08, cl.cex = 1.5)


library(reshape2)
library(ggpubr)
library(limma)
library(GSEABase)
library(GSVA)


gmtFile="immune.gmt"   

exp=a53624
dimnames=list(rownames(exp),colnames(exp))
data=matrix(as.numeric(as.matrix(exp)),nrow=nrow(exp),dimnames=dimnames)
data=avereps(data)


geneSets=getGmt(gmtFile, geneIdType=SymbolIdentifier())

ssgseaScore=gsva(data, geneSets, method='ssgsea', kcdf='Gaussian', abs.ranking=TRUE)

normalize=function(x){
  return((x-min(x))/(max(x)-min(x)))}
ssgseaScore=normalize(ssgseaScore)

ssgseaOut=rbind(id=colnames(ssgseaScore), ssgseaScore)

ssg <- t(ssgseaScore)
ssg <- ssg[,-1]
rt1 <- ssg
rt1 <- as.data.frame(rt1)
rt1$ri <-suv$ri
rt1_barplot <- rt1 %>%
  gather(key = Gene,value = Expression,1:12)
library(ggunchained)
library(reshape2)
ggplot(rt1_barplot,aes(x= Gene, y= Expression, fill= ri)) +
  # split violin
  geom_split_violin(alpha = 1, trim = F,color = NA,width = 0.8) +
  # mean point
  stat_summary(fun = "mean", geom = "point",position = position_dodge(0.2)) +
  # errorbar
  stat_summary(fun.data = "mean_sd", geom = "errorbar", width = .15,
               size = 0.4,
               position = position_dodge(0.2)) +
  theme_pubr() +
  labs(x = "ssGSEA",y = "")+
  theme(axis.text.x = element_text(angle = 45,color = 'black',hjust = 1),
        legend.position = 'top') +
  scale_fill_jco()+
  # 添加显著性标记
  stat_compare_means(aes(group=ri),
                     method="wilcox.test",
                     symnum.args=list(cutpoints=c(0, 0.001, 0.01, 0.05, 1), symbols=c("***", "**", "*", "ns")), label="p.signif")


input_data <- t(ssgseaScore)
mantel <- mantel_test(spec = exp3, env = input_data,
                      spec_select = list(Gene = 1:4),
                      mantel_fun = "mantel") %>% 
  mutate(rd = cut(r, breaks = c(-Inf, 0.2, 0.4, Inf),
                  labels = c("< 0.2", "0.2 - 0.4", ">= 0.4")),
         pd = cut(p, breaks = c(-Inf, 0.01, 0.05, Inf),
                  labels = c("< 0.01", "0.01 - 0.05", ">= 0.05")))
mantel

qcorrplot(correlate(input_data), type = "full", diag = FALSE) +
  geom_square() +
  geom_couple(aes(colour = pd, size = rd), data = mantel, curvature = 0.1) +
  scale_fill_gradientn(colours = RColorBrewer::brewer.pal(11, "PRGn")) +
  scale_size_manual(values = c(0.5, 1, 2)) +
  scale_colour_manual(values = color_pal(3)) +
  guides(size = guide_legend(title = "Mantel's r",
                             override.aes = list(colour = "grey35"), 
                             order = 2),
         colour = guide_legend(title = "Mantel's p", 
                               override.aes = list(size = 3), 
                               order = 1),
         fill = guide_colorbar(title = "Pearson's r", order = 3))
