# Supplementary material for: Spatial heterogeneity and Immune infiltration of cellular lysosomal pathways reveals a new blueprint for tumor heterogeneity in esophageal cancer
Source: Front Endocrinol (Lausanne). 2023 Apr 5;14:1138457. doi: 10.3389/fendo.2023.1138457 (PMC10113631; doi:10.3389/fendo.2023.1138457)
Supplement: Supplementary file 1 [file DataSheet_1.zip › dabaset_raw_data/ESCA1.DEG.csv]

	p_val	avg_log2FC	pct.1	pct.2	p_val_adj
CCDC115	0	-0.480367894826642	0.062	0.243	0
TMEM106B	0	-0.360063851591789	0.036	0.164	0
LAMP2	0	-0.847673325627791	0.088	0.378	0
LAPTM4B	0	-0.364939073718678	0.054	0.195	0
DPP7	0	-0.923937349007348	0.128	0.464	0
TPP1	0	-0.789900493537969	0.072	0.325	0
LRP1	0	-0.663986705699573	0.037	0.198	0
VPS35	0	-0.723779782416629	0.088	0.342	0
LDLR	0	-0.442380251177639	0.048	0.191	0
GBA	4.75831161327651e-279	-0.307239042741101	0.023	0.119	1.11511032657135e-274
LGALS3BP	5.05679589938793e-270	-0.36049568268479	0.18	0.356	1.18506011902156e-265
SCPEP1	2.46925258591001e-262	-0.287545436204116	0.163	0.331	5.7866934350801e-258
TMEM199	4.99082782153556e-253	-0.290611743095278	0.027	0.12	1.16960049997686e-248
GPNMB	1.97215833431388e-247	-0.433391433483465	0.146	0.301	4.62175305646458e-243
SEPP1	1.15193166004146e-234	-0.457915661413275	0.206	0.373	2.69955184530717e-230
CEBPD	5.93566433884056e-232	-0.496477409185823	0.308	0.487	1.39102293780728e-227
KLF4	2.13862641966139e-227	-0.307633552454762	0.151	0.302	5.01187101447648e-223
PLTP	1.83208969401405e-215	-0.350637811509746	0.113	0.246	4.29350219792192e-211
FCGRT	5.73908868842619e-214	-0.291068330161592	0.288	0.477	1.34495543413268e-209
MGST1	2.52422457263289e-212	-0.36263201615321	0.134	0.27	5.91552028596517e-208
DST	7.58003171192129e-203	-0.337562889693323	0.123	0.253	1.77638043168875e-198
GSN	3.06804100428351e-200	-0.813317450288585	0.295	0.469	7.1899540935384e-196
ADM	2.59034274984585e-189	-0.468705765855304	0.113	0.231	6.07046823426375e-185
LTBP4	2.27647153959901e-187	-0.306097540228628	0.084	0.191	5.33491105305029e-183
CEBPB	2.45587343107878e-185	-0.340197170783104	0.332	0.506	5.75533938573312e-181
RND3	4.74111016188796e-185	-0.475579834447616	0.132	0.254	1.11107916643844e-180
C1R	2.89161642036688e-184	-0.596426866967465	0.156	0.285	6.77650308112977e-180
S100A13	5.5946380039638e-184	-0.254547788459743	0.208	0.361	1.31110341622892e-179
SERPING1	2.18764142735965e-180	-0.45392499483083	0.181	0.317	5.12673768501734e-176
GRN	3.65991122822777e-174	-0.263335809310229	0.371	0.558	8.57700196335177e-170
CYBRD1	1.06871101318572e-168	-0.266181288190911	0.074	0.17	2.50452425940073e-164
ATF3	7.76200471826693e-168	-0.293267414831847	0.141	0.264	1.81902580572586e-163
IER3	9.42328071924943e-167	-0.380196930366224	0.249	0.4	2.2083458365561e-162
PLAUR	1.69727209340021e-165	-0.378708408731381	0.153	0.278	3.97755715088339e-161
CTSB	3.43353124802253e-165	-0.370963959589019	0.397	0.576	8.0464804797408e-161
C1S	1.59725663028187e-164	-0.610758669132185	0.157	0.276	3.74317091306557e-160
SERPINF1	3.91998450580598e-163	-0.61515099815888	0.149	0.267	9.18648368935631e-159
LGALS3	8.35183193124555e-163	-0.299061258999763	0.371	0.54	1.95725181308739e-158
TIMP2	8.13276515754842e-162	-0.321157592007278	0.13	0.246	1.90591351467147e-157
NUPR1	5.01724799368026e-153	-0.294317346410663	0.272	0.421	1.17579206731897e-148
CFH	1.42124180651061e-151	-0.331977255421423	0.101	0.204	3.3306801735576e-147
OLFML3	1.54056052245559e-148	-0.2532393681693	0.054	0.135	3.61030358437467e-144
C3	1.54891984106985e-147	-0.576696363229705	0.127	0.233	3.62989364754719e-143
SOD3	1.84206960780806e-146	-0.594940474869835	0.093	0.187	4.31689012589818e-142
SELM	2.18034050087676e-146	-0.270319840061298	0.231	0.368	5.1096279638047e-142
GLUL	1.3511859854618e-145	-0.257343221552671	0.37	0.53	3.16650435692972e-141
GADD45A	1.35441956799423e-144	-0.370370099477773	0.141	0.251	3.17408225759449e-140
PHLDA2	3.00047468936951e-144	-0.301698049693356	0.097	0.194	7.03161243453745e-140
CTSK	6.65059080664571e-143	-0.378320397290585	0.064	0.147	1.55856595553742e-138
CYR61	1.21855713072699e-139	-0.283553628652483	0.122	0.227	2.85568863585871e-135
IGFBP4	5.07752924737833e-139	-0.615070804813534	0.215	0.338	1.18991897912311e-134
SERPINB5	1.3617809359268e-136	-0.330983878308375	0.063	0.143	3.19133362334445e-132
PMP22	5.70907781736469e-136	-0.295027964259572	0.133	0.238	1.33792238649942e-131
PSAP	6.9674818325242e-135	-0.323564424756362	0.536	0.702	1.63282936745205e-130
ALDH3A1	6.47187192634547e-134	-0.310221608906838	0.055	0.129	1.51668318593906e-129
GPX3	8.07912007360634e-134	-0.428138989301396	0.091	0.181	1.89334178924965e-129
A2M	5.55901793390469e-131	-0.502217280844668	0.141	0.245	1.30275585281056e-126
CST3	1.19941908143878e-130	-0.355220997503878	0.627	0.761	2.81083861735177e-126
CLDN1	4.34319532462218e-129	-0.281764282021704	0.057	0.132	1.01782782432521e-124
NCOA7	6.27240437071164e-129	-0.47999633360664	0.184	0.299	1.46993796427627e-124
FGFBP1	3.62358235164526e-128	-0.335342633670035	0.05	0.121	8.49186524108068e-124
CXCL12	7.26123259822951e-128	-0.323497775979132	0.053	0.126	1.70166985939509e-123
SERPINE2	9.45070143970132e-127	-0.331929259733651	0.096	0.187	2.214771882394e-122
CXCL14	6.18352784219124e-126	-0.65383805657738	0.103	0.193	1.44910974981752e-121
CRABP2	1.41604483988903e-120	-0.310499906597417	0.092	0.178	3.31850108227995e-116
CCDC80	4.32177743362373e-120	-0.707486477410209	0.141	0.237	1.01280854156972e-115
KRT8	3.67450759695279e-118	-0.275091845873012	0.102	0.191	8.61120855345887e-114
SOD2	7.56534942779888e-115	-0.281330282412899	0.413	0.559	1.77293963840467e-110
MFAP4	1.58609099454744e-114	-0.686905377518894	0.092	0.171	3.71700424572192e-110
COL6A1	1.4827822231717e-113	-0.338039951822526	0.084	0.164	3.47490014000289e-109
MMP2	2.8438502186054e-110	-0.691209257426521	0.104	0.184	6.66456298730175e-106
FBLN1	1.03627882037004e-109	-0.906966117640299	0.173	0.269	2.42851941553719e-105
CD63	2.12053864084352e-109	-0.266200338878528	0.629	0.765	4.9694823048168e-105
MEG3	6.57187132316043e-109	-0.254812861410477	0.063	0.133	1.54011804458265e-104
OGN	1.63429194932909e-108	-0.289898684751044	0.045	0.107	3.82996318325273e-104
CD9	5.52887156120079e-108	-0.28797450554588	0.352	0.484	1.2956910503674e-103
TMEM176B	9.20632697961556e-108	-0.250625881615919	0.193	0.304	2.15750272767291e-103
ADH1B	1.74688093822051e-104	-0.437114518377218	0.051	0.114	4.09381547871978e-100
CXCL1	2.96914802190877e-104	-0.590411313740779	0.17	0.27	6.95819838934321e-100
SRPX	6.95000418720168e-104	-0.282612042014655	0.054	0.118	1.62873348127071e-99
RARRES2	1.32954052050733e-103	-0.458096105007615	0.103	0.183	3.11577820980892e-99
CLDN4	2.57868004460932e-103	-0.638778405597616	0.104	0.185	6.04313668454194e-99
LYPD3	1.50242171838232e-102	-0.308076104117629	0.074	0.146	3.52092529702897e-98
EFEMP1	1.10050240819271e-101	-0.30641625578662	0.108	0.192	2.57902739359962e-97
CLU	2.36939655299996e-100	-0.485987505771341	0.317	0.44	5.5526808219554e-96
TNXB	3.48436837322569e-100	-0.333275275256855	0.074	0.145	8.16561728265441e-96
CTSD	3.83959663183798e-100	-0.254154594642206	0.45	0.607	8.99809470671231e-96
IGF1	2.49079827855288e-96	-0.367513103635366	0.084	0.157	5.83718576578867e-92
KRT17	1.99540482161407e-94	-0.253770053035788	0.091	0.165	4.67623119945257e-90
C7	3.54026665179388e-93	-0.558599875178128	0.035	0.086	8.29661489847897e-89
LUM	7.32209684854281e-93	-0.629755864619936	0.171	0.26	1.71593339645601e-88
EDN2	4.90915012551473e-92	-0.331753132849021	0.025	0.07	1.15045933191438e-87
PCOLCE	2.75877679541091e-91	-0.306103493109418	0.079	0.147	6.46519342004546e-87
DPT	3.37430655546978e-91	-0.36148600224399	0.047	0.103	7.90768741274343e-87
COL6A2	1.91489838082935e-88	-0.491183600290858	0.114	0.188	4.48756435547359e-84
COL6A3	3.83584314432548e-85	-0.359556501753503	0.08	0.145	8.98929840872677e-81
FBLN2	7.32592096562127e-85	-0.280092538118007	0.077	0.142	1.71682957829334e-80
FSTL1	1.17550622553517e-82	-0.272754652212115	0.133	0.213	2.75479883954166e-78
CXCL2	3.72418091228293e-82	-0.275915315439106	0.189	0.284	8.72761796793505e-78
KRT16	4.76887922290646e-82	-0.455595296488837	0.122	0.196	1.11758684588813e-77
CFD	1.86724928378838e-80	-0.863879647808742	0.307	0.416	4.37589869655806e-76
KRT4	1.91730368968739e-77	-0.52379894028561	0.075	0.137	4.4932011967824e-73
CXCL3	3.31294838654148e-76	-0.251264311134387	0.099	0.168	7.76389454385995e-72
IGFBP6	7.38200543197885e-76	-0.386552533643146	0.161	0.243	1.72997297298424e-71
PTGDS	1.95847381209027e-72	-0.922659396516548	0.098	0.162	4.58968337863354e-68
APOD	7.3122218436381e-72	-0.973327021575287	0.061	0.114	1.71361918905659e-67
TIMP3	1.59908772184768e-71	-0.361087792697153	0.144	0.218	3.74746207615004e-67
KRT15	5.67510156384126e-71	-0.593195884877955	0.16	0.235	1.3299600514862e-66
MMP7	6.67615227723855e-71	-0.313632872437824	0.055	0.107	1.56455628617085e-66
IL8	3.01301651606294e-70	-0.364991047099209	0.172	0.255	7.0610042053935e-66
SFRP2	3.10380578610111e-70	-0.836345017768081	0.146	0.216	7.27376885972794e-66
UBC	4.0668525242727e-70	-0.265625601431018	0.686	0.786	9.53066889063307e-66
G0S2	5.33366102327791e-70	-0.279335493916369	0.056	0.109	1.24994346080518e-65
MT1X	1.29856848940122e-69	-0.30861422192596	0.343	0.452	3.04319525491175e-65
SAA1	2.25339398349904e-69	-0.429338236886045	0.134	0.208	5.28082880032999e-65
FN1	4.89436434443308e-68	-0.257991821221223	0.12	0.189	1.14699428411789e-63
TACSTD2	3.12162885832158e-67	-0.737797373422287	0.255	0.331	7.31553722947662e-63
PLAC9	3.5030062175334e-67	-0.402272284304862	0.144	0.214	8.20929507078951e-63
LTF	6.47971729930102e-67	-0.462564682990602	0.072	0.127	1.51852174909119e-62
C10orf10	9.01718624739882e-67	-0.258592077547115	0.078	0.136	2.11317759707791e-62
DCN	1.6035889566847e-65	-1.05673051795132	0.294	0.379	3.7580107199906e-61
COL1A1	4.1434914083079e-65	-0.294964399498882	0.128	0.198	9.71027211536957e-61
MGP	5.19866426342779e-65	-0.721864376012967	0.304	0.391	1.2183069701343e-60
SFN	6.75710404925756e-63	-0.778948678819753	0.199	0.27	1.58352733394351e-58
SPARCL1	5.0720459396296e-60	-0.302864497126489	0.202	0.28	1.1886339659522e-55
APOBEC3A	2.41734555779276e-59	-0.293416385028904	0.06	0.107	5.66504931468734e-55
TM4SF1	2.04002319133546e-57	-0.29267638566613	0.251	0.333	4.78079434889465e-53
KRT6A	4.95328819298493e-56	-0.48883663228019	0.186	0.254	1.16080308802602e-51
HSPB1	3.16684386227018e-55	-0.51253632096076	0.566	0.661	7.42149859123017e-51
LCN2	4.92326835139309e-55	-0.293447733361178	0.175	0.25	1.15376793814897e-50
COL1A2	1.91851750629839e-53	-0.457113091730569	0.165	0.229	4.49604577601028e-49
KRT5	1.81237536958137e-52	-0.624644655260261	0.215	0.283	4.24730167861395e-48
PERP	1.41798564675754e-51	-0.299441278075125	0.329	0.412	3.32304936317629e-47
CCL11	7.10207682183148e-51	-0.56111723167115	0.031	0.065	1.66437170319621e-46
KRT14	3.10156883488998e-50	-0.915255789816188	0.234	0.302	7.26852656456467e-46
PTPRCAP	4.78423967017193e-49	0.331797534294856	0.326	0.265	1.12118656670479e-44
CD52	9.01474778626322e-46	0.353072998883711	0.425	0.371	2.11260614371078e-41
SLPI	1.33856752399949e-44	-0.261246919797449	0.347	0.439	3.1369329924928e-40
MUC5B	7.08684868797666e-43	-0.419461346694614	0.178	0.247	1.66080299002733e-38
COL3A1	1.65663329149188e-41	-0.279803640231454	0.141	0.197	3.88232011861123e-37
SCGB3A1	2.08897369652439e-41	-0.286549800907723	0.239	0.324	4.8955098578049e-37
WFDC2	5.56245510592215e-40	-0.301243472528858	0.169	0.233	1.30356135407285e-35
FTL	2.32572122168814e-39	-0.256292809942653	0.947	0.968	5.45032768302615e-35
CD3D	3.69612960881746e-35	0.346779438856618	0.261	0.212	8.66187973826372e-31
CCL5	4.3877369732342e-35	0.435120059257069	0.287	0.242	1.02826615967744e-30
MFAP5	5.21306375651386e-34	-0.26831763565843	0.1	0.143	1.22168149133902e-29
SPP1	6.7356489130083e-32	-0.639424419009976	0.052	0.083	1.5784993227635e-27
AZGP1	1.87602297398592e-31	-0.333445020293599	0.118	0.163	4.39645983953601e-27
KRT13	2.05310484400747e-31	-0.316425722221718	0.193	0.25	4.8114512019315e-27
APOE	2.41778831640647e-31	-0.350805981230807	0.302	0.365	5.66608691949857e-27
IGJ	1.29626672493988e-29	-0.354680542535583	0.16	0.217	3.0378010698966e-25
GZMA	1.28615381296527e-28	0.338928642577256	0.185	0.145	3.0141014606841e-24
CD2	2.30457648872421e-27	0.292326509218382	0.213	0.172	5.40077500132519e-23
S100A7	1.97157004831034e-24	0.35631911137469	0.176	0.229	4.62037440821528e-20
NKG7	4.8920409974076e-23	0.417369701767322	0.218	0.184	1.14644980774247e-18
GZMH	2.1847575440041e-22	0.324783073991956	0.113	0.084	5.1199793043736e-18
BPIFB1	8.52149457643553e-22	-0.417517651642751	0.247	0.308	1.99701225398767e-17
CXCR4	2.11331740327069e-21	0.492392650413358	0.358	0.338	4.95255933456486e-17
BPIFB2	5.72601985495227e-21	-0.484271480683414	0.218	0.275	1.34189275300807e-16
GZMB	1.25811569426332e-20	0.403154820334161	0.211	0.178	2.9483941295061e-16
PLA2G2A	1.34967793459366e-19	-0.267283343018878	0.159	0.197	3.16297023972025e-15
CD7	3.32534504731314e-19	0.275240969908752	0.204	0.172	7.79294611837834e-15
CD69	9.46296187683961e-19	0.302078743800747	0.239	0.208	2.21764511583736e-14
SPRR2D	7.13832915006211e-16	0.336742246790283	0.089	0.117	1.67286743631706e-11
KRTDAP	7.24962714930552e-16	0.280258108269493	0.015	0.027	1.69895012243975e-11
GZMK	1.57506993173095e-15	0.357328673569541	0.081	0.06	3.69117638501148e-11
CORO1A	3.44658257934607e-14	0.264699852654947	0.367	0.351	8.07706627469751e-10
C1QB	2.85754909434113e-10	-0.253678094357011	0.352	0.377	6.69666630258843e-06
C1QA	3.68196408098239e-10	-0.260216651013496	0.337	0.361	8.62868282378223e-06
KLRB1	6.8249080424417e-10	0.30914616852424	0.099	0.081	1.59941719974621e-05
SPRR1B	7.56222409220948e-10	0.348339045227687	0.107	0.132	1.77220721600929e-05
CST7	9.08881715866617e-10	0.287312265583865	0.192	0.174	2.12996430113342e-05
GNLY	2.57364601681186e-08	0.469875689530899	0.163	0.147	0.000603133944039858
CCL18	8.45451013720325e-07	-0.258154704057094	0.034	0.044	0.0198131445065358
BTG1	2.09953236764043e-06	0.260454791130296	0.63	0.705	0.0492025410356534
IL32	5.10695106605994e-06	0.27701575928112	0.404	0.42	0.119681398233115
SPRR2E	6.35984948857809e-06	0.291436692296376	0.06	0.074	0.149043072764827
CCL4	1.24863187357307e-05	0.284033139414674	0.245	0.236	0.292616879571849
CXCL13	1.74729266892705e-05	0.334449469112628	0.084	0.073	0.409478036963054
HMGN2	7.23862594283982e-05	0.31019834343941	0.51	0.611	1
HMGB2	9.84415362091494e-05	0.335750947784212	0.386	0.46	1
STMN1	0.00119820441615315	0.521005593738885	0.286	0.329	1
UBE2C	0.0160137704448205	0.39396506788954	0.089	0.084	1
SPRR2F	0.0410030704439032	0.309135076657853	0.028	0.025	1
HBB	0.0708468574153281	0.36570425993855	0.091	0.086	1
HBA2	0.162766781682717	0.316351271881598	0.078	0.075	1
HBA1	0.256047824755619	0.302950817302414	0.054	0.052	1
S100P	0.340940178434626	0.254953820481287	0.047	0.05	1
TOP2A	0.534341071016659	0.251642813098765	0.069	0.069	1
DUSP2	0.882315329581875	0.285811544118654	0.211	0.223	1
