# Supplementary material for: Spatial heterogeneity and Immune infiltration of cellular lysosomal pathways reveals a new blueprint for tumor heterogeneity in esophageal cancer
Source: Front Endocrinol (Lausanne). 2023 Apr 5;14:1138457. doi: 10.3389/fendo.2023.1138457 (PMC10113631; doi:10.3389/fendo.2023.1138457)
Supplement: Supplementary file 1 [file DataSheet_1.zip › dabaset_raw_data/GO_result.ESCA.1.csv]

	ONTOLOGY	ID	Term	GeneRatio	BgRatio	pvalue	p.adjust	qvalue	geneID	Count
GO:1905146	BP	GO:1905146	lysosomal protein catabolic process	11/181	19/18800	3.43E-18	1.00E-14	7.76E-15	CCDC115/TMEM106B/LAMP2/LAPTM4B/DPP7/TPP1/LRP1/VPS35/LDLR/GBA/TMEM199	11
GO:0007039	BP	GO:0007039	protein catabolic process in the vacuole	11/181	23/18800	5.93E-17	8.66E-14	6.71E-14	CCDC115/TMEM106B/LAMP2/LAPTM4B/DPP7/TPP1/LRP1/VPS35/LDLR/GBA/TMEM199	11
GO:0006959	BP	GO:0006959	humoral immune response	25/181	317/18800	5.38E-16	5.24E-13	4.06E-13	C1R/SERPING1/C1S/CFH/C3/A2M/CXCL14/MFAP4/CXCL1/RARRES2/CLU/C7/CXCL2/CFD/CXCL3/LTF/KRT6A/SLPI/WFDC2/S100A7/C1QB/C1QA/GNLY/CXCL13/HMGN2	25
GO:0052547	BP	GO:0052547	regulation of peptidase activity	28/181	456/18800	5.11E-15	3.73E-12	2.89E-12	LRP1/KLF4/GSN/SERPING1/GRN/PLAUR/CTSB/SERPINF1/TIMP2/C3/SERPINB5/A2M/CST3/SERPINE2/FBLN1/CLDN4/CTSD/PCOLCE/COL6A3/TIMP3/SFRP2/FN1/LTF/SFN/PERP/SLPI/WFDC2/CST7	28
GO:0010466	BP	GO:0010466	negative regulation of peptidase activity	20/181	262/18800	9.85E-13	5.76E-10	4.46E-10	LRP1/KLF4/SERPING1/PLAUR/CTSB/SERPINF1/TIMP2/C3/SERPINB5/A2M/CST3/SERPINE2/COL6A3/TIMP3/SFRP2/LTF/SFN/SLPI/WFDC2/CST7	20
GO:0051346	BP	GO:0051346	negative regulation of hydrolase activity	22/181	371/18800	1.06E-11	5.16E-09	3.99E-09	LRP1/KLF4/SERPING1/PLAUR/CTSB/SERPINF1/LGALS3/TIMP2/C3/SERPINB5/A2M/CST3/SERPINE2/COL6A3/TIMP3/SFRP2/LTF/SFN/SLPI/WFDC2/GZMA/CST7	22
GO:0010951	BP	GO:0010951	negative regulation of endopeptidase activity	18/181	251/18800	4.04E-11	1.68E-08	1.31E-08	KLF4/SERPING1/PLAUR/SERPINF1/TIMP2/C3/SERPINB5/A2M/CST3/SERPINE2/COL6A3/TIMP3/SFRP2/LTF/SFN/SLPI/WFDC2/CST7	18
GO:0019730	BP	GO:0019730	antimicrobial humoral response	13/181	122/18800	1.75E-10	5.51E-08	4.27E-08	CXCL14/CXCL1/RARRES2/CXCL2/CXCL3/LTF/KRT6A/SLPI/WFDC2/S100A7/GNLY/CXCL13/HMGN2	13
GO:0045861	BP	GO:0045861	negative regulation of proteolysis	20/181	350/18800	1.89E-10	5.51E-08	4.27E-08	LRP1/KLF4/SERPING1/PLAUR/CTSB/SERPINF1/TIMP2/C3/SERPINB5/A2M/CST3/SERPINE2/COL6A3/TIMP3/SFRP2/LTF/SFN/SLPI/WFDC2/CST7	20
GO:0060326	BP	GO:0060326	cell chemotaxis	19/181	315/18800	2.22E-10	5.89E-08	4.56E-08	LGALS3/CXCL12/CXCL14/CXCL1/RARRES2/EDN2/CXCL2/CXCL3/SAA1/HSPB1/CCL11/CCL5/S100A7/CXCR4/CORO1A/CCL18/CCL4/CXCL13/HMGB2	19
GO:0071621	BP	GO:0071621	granulocyte chemotaxis	13/181	128/18800	3.20E-10	7.79E-08	6.03E-08	LGALS3/CXCL1/RARRES2/EDN2/CXCL2/CXCL3/SAA1/CCL11/CCL5/S100A7/CCL18/CCL4/CXCL13	13
GO:0031424	BP	GO:0031424	keratinization	11/181	85/18800	5.58E-10	1.25E-07	9.72E-08	KRT8/KRT17/KRT16/KRT4/SFN/KRT6A/KRT5/SPRR2D/SPRR1B/SPRR2E/SPRR2F	11
GO:0062023	CC	GO:0062023	collagen-containing extracellular matrix	47/183	429/19594	7.02E-37	1.68E-34	1.22E-34	LGALS3BP/DST/LTBP4/SERPING1/CTSB/SERPINF1/LGALS3/TIMP2/SOD3/PSAP/A2M/CXCL12/SERPINE2/CCDC80/MFAP4/COL6A1/MMP2/FBLN1/OGN/SRPX/RARRES2/EFEMP1/CLU/TNXB/CTSD/LUM/PCOLCE/DPT/COL6A2/COL6A3/FBLN2/TIMP3/SFRP2/FN1/DCN/COL1A1/MGP/SPARCL1/COL1A2/SLPI/COL3A1/MFAP5/AZGP1/APOE/S100A7/C1QB/C1QA	47
GO:0034774	CC	GO:0034774	secretory granule lumen	22/183	322/19594	3.55E-13	2.91E-11	2.10E-11	DPP7/LGALS3BP/GSN/SERPING1/GRN/TIMP2/C3/A2M/CXCL1/RARRES2/CLU/CTSD/IGF1/CFD/TIMP3/FN1/LTF/LCN2/SLPI/FTL/S100A7/S100P	22
GO:0060205	CC	GO:0060205	cytoplasmic vesicle lumen	22/183	325/19594	4.28E-13	2.91E-11	2.10E-11	DPP7/LGALS3BP/GSN/SERPING1/GRN/TIMP2/C3/A2M/CXCL1/RARRES2/CLU/CTSD/IGF1/CFD/TIMP3/FN1/LTF/LCN2/SLPI/FTL/S100A7/S100P	22
GO:0031983	CC	GO:0031983	vesicle lumen	22/183	327/19594	4.84E-13	2.91E-11	2.10E-11	DPP7/LGALS3BP/GSN/SERPING1/GRN/TIMP2/C3/A2M/CXCL1/RARRES2/CLU/CTSD/IGF1/CFD/TIMP3/FN1/LTF/LCN2/SLPI/FTL/S100A7/S100P	22
GO:0072562	CC	GO:0072562	blood microparticle	15/183	147/19594	8.13E-12	3.90E-10	2.82E-10	LGALS3BP/GSN/C1R/SERPING1/C1S/CFH/C3/A2M/CLU/FN1/APOE/C1QB/HBB/HBA2/HBA1	15
GO:0005775	CC	GO:0005775	vacuolar lumen	15/183	174/19594	9.22E-11	3.69E-09	2.67E-09	LAMP2/DPP7/TPP1/GBA/GRN/CTSB/C3/CTSK/PSAP/OGN/CTSD/LUM/DCN/FTL/S100A7	15
GO:0005788	CC	GO:0005788	endoplasmic reticulum lumen	18/183	311/19594	8.24E-10	2.82E-08	2.04E-08	SERPING1/PLAUR/C3/IGFBP4/CST3/COL6A1/CLU/COL6A2/COL6A3/FSTL1/FN1/COL1A1/SPARCL1/COL1A2/COL3A1/SPP1/APOE/BPIFB2	18
GO:0071682	CC	GO:0071682	endocytic vesicle lumen	7/183	23/19594	1.19E-09	3.58E-08	2.59E-08	SAA1/LTF/APOE/GNLY/HBB/HBA2/HBA1	7
GO:0043202	CC	GO:0043202	lysosomal lumen	10/183	97/19594	2.46E-08	6.56E-07	4.75E-07	LAMP2/TPP1/GBA/CTSB/CTSK/PSAP/OGN/CTSD/LUM/DCN	10
GO:0005201	MF	GO:0005201	extracellular matrix structural constituent	21/178	172/18410	2.05E-17	6.80E-15	5.30E-15	LTBP4/MFAP4/COL6A1/FBLN1/OGN/SRPX/EFEMP1/TNXB/LUM/PCOLCE/DPT/COL6A2/COL6A3/FBLN2/FN1/DCN/COL1A1/MGP/COL1A2/COL3A1/MFAP5	21
GO:0061134	MF	GO:0061134	peptidase regulator activity	18/178	230/18410	9.96E-12	1.65E-09	1.29E-09	SERPING1/SERPINF1/TIMP2/C3/SERPINB5/A2M/CST3/SERPINE2/FBLN1/PCOLCE/COL6A3/TIMP3/SFRP2/FN1/LTF/SLPI/WFDC2/CST7	18
GO:0008009	MF	GO:0008009	chemokine activity	10/178	49/18410	3.29E-11	3.64E-09	2.84E-09	CXCL12/CXCL14/CXCL1/CXCL2/CXCL3/CCL11/CCL5/CCL18/CCL4/CXCL13	10
GO:0048018	MF	GO:0048018	receptor ligand activity	23/178	489/18410	3.82E-10	3.17E-08	2.47E-08	GPNMB/ADM/GRN/LGALS3/CXCL12/CXCL14/OGN/CXCL1/EFEMP1/IGF1/EDN2/CXCL2/CXCL3/SFRP2/CCL11/SCGB3A1/CCL5/SPP1/CCL18/IL32/CCL4/CXCL13/HMGB2	23
GO:0030546	MF	GO:0030546	signaling receptor activator activity	23/178	496/18410	5.04E-10	3.35E-08	2.61E-08	GPNMB/ADM/GRN/LGALS3/CXCL12/CXCL14/OGN/CXCL1/EFEMP1/IGF1/EDN2/CXCL2/CXCL3/SFRP2/CCL11/SCGB3A1/CCL5/SPP1/CCL18/IL32/CCL4/CXCL13/HMGB2	23
GO:0061135	MF	GO:0061135	endopeptidase regulator activity	15/178	194/18410	6.75E-10	3.74E-08	2.91E-08	SERPING1/SERPINF1/TIMP2/C3/SERPINB5/A2M/CST3/SERPINE2/COL6A3/TIMP3/SFRP2/LTF/SLPI/WFDC2/CST7	15
GO:0008201	MF	GO:0008201	heparin binding	14/178	168/18410	9.60E-10	4.01E-08	3.13E-08	GPNMB/CFH/SOD3/FGFBP1/SERPINE2/CCDC80/TNXB/PCOLCE/FSTL1/SAA1/FN1/LTF/APOE/CXCL13	14
GO:0005518	MF	GO:0005518	collagen binding	10/178	68/18410	9.92E-10	4.01E-08	3.13E-08	CTSB/CTSK/COL6A1/TNXB/LUM/PCOLCE/COL6A2/FN1/DCN/SPARCL1	10
GO:0005539	MF	GO:0005539	glycosaminoglycan binding	16/178	234/18410	1.09E-09	4.01E-08	3.13E-08	GPNMB/LTBP4/CFH/SOD3/FGFBP1/SERPINE2/CCDC80/TNXB/PCOLCE/FSTL1/SAA1/FN1/LTF/DCN/APOE/CXCL13	16
GO:0042379	MF	GO:0042379	chemokine receptor binding	10/178	71/18410	1.54E-09	5.10E-08	3.98E-08	CXCL12/CXCL14/CXCL1/CXCL2/CXCL3/CCL11/CCL5/CCL18/CCL4/CXCL13	10
GO:0004866	MF	GO:0004866	endopeptidase inhibitor activity	14/178	180/18410	2.37E-09	7.15E-08	5.58E-08	SERPING1/SERPINF1/TIMP2/C3/SERPINB5/A2M/CST3/SERPINE2/COL6A3/TIMP3/LTF/SLPI/WFDC2/CST7	14
GO:0030414	MF	GO:0030414	peptidase inhibitor activity	14/178	187/18410	3.89E-09	1.08E-07	8.39E-08	SERPING1/SERPINF1/TIMP2/C3/SERPINB5/A2M/CST3/SERPINE2/COL6A3/TIMP3/LTF/SLPI/WFDC2/CST7	14
