# Supplementary material for: Spatial heterogeneity and Immune infiltration of cellular lysosomal pathways reveals a new blueprint for tumor heterogeneity in esophageal cancer
Source: Front Endocrinol (Lausanne). 2023 Apr 5;14:1138457. doi: 10.3389/fendo.2023.1138457 (PMC10113631; doi:10.3389/fendo.2023.1138457)
Supplement: Supplementary file 1 [file DataSheet_1.zip › dabaset_raw_data/GOBP_LYSOSOMAL_PROTEIN_CATABOLIC_PROCESS.v2022.1.Hs.gmt]

Lysosome	https://www.gsea-msigdb.org/gsea/msigdb/human/geneset/GOBP_LYSOSOMAL_PROTEIN_CATABOLIC_PROCESS	ATP13A2	CCDC115	CLN3	DPP7	GBA	LAMP2	LAPTM4B	LDLR	LRP1	LRP2	MARCHF2	MFSD8	MGAT3	TMEM106B	TMEM199	TPP1	VPS13A	VPS35
