# Supplementary material for: Spatial heterogeneity and Immune infiltration of cellular lysosomal pathways reveals a new blueprint for tumor heterogeneity in esophageal cancer
Source: Front Endocrinol (Lausanne). 2023 Apr 5;14:1138457. doi: 10.3389/fendo.2023.1138457 (PMC10113631; doi:10.3389/fendo.2023.1138457)
Supplement: Supplementary file 1 [file DataSheet_1.zip › dabaset_raw_data/GSE53622.clin.csv]

	LNC-HS3ST5-2	OBSL1	LNC-MAN2A1-6	HOXB-AS3	LNC-CMBL-7	BVES-AS1	LNC-HYAL4-4	LNC-CCDC37-1	CAPN8	LNC-LONRF1-2	BAALC-AS1	EXOC3-AS1	LNC-C16ORF95.1-1	LNC-API5-11	MIR3976HG	KIAA1024L	PCA3	GPR137B	LNC-GTF2H2-3	LNC-ROBO2-2	LNC-HOOK1-2	MMACHC	FLG-AS1	POU6F2	GPR35	CASC2	LINC01667	LNC-MAMDC2-1	NDUFAF4	ARPC4	SPPL3	OR11G2	LNC-RARS2-4	LNC-MRPL32-2	LINC00922	LYPD3	MID1	HLA-A	LNC-AP001496.1-2	MRPL50	LNC-MOCOS-3	LY6G6D	TPM2	LNC-FAM160A1-7	LNC-ZNF479-1	EDN1	LNC-PIPOX-1	HERC4	LOC389831
GSM1296956	4.383150	10.57055	11.604387	7.722805	8.123508	4.427134	8.894564	5.228115	5.345944	6.203436	4.910460	8.859310	7.036786	8.681547	3.978283	4.493653	4.787585	12.55601	8.552784	6.341195	8.032782	10.399446	5.757664	8.125634	6.980881	4.085176	8.279199	8.708227	12.82520	12.33385	9.784574	4.475150	8.175926	5.803247	6.423113	10.559387	4.396823	14.382051	6.570311	11.58521	12.70371	8.186624	13.58843	7.674684	11.79704	10.59001	6.995350	11.06813	9.931590
GSM1296958	4.141765	10.98079	11.166475	7.025587	8.471335	4.653602	9.722300	5.736121	6.097871	6.156997	6.615889	10.027683	6.586138	9.445827	4.717000	4.137515	5.751266	11.61782	7.446427	7.214655	4.188405	10.691201	6.251562	10.572284	7.778883	5.743506	4.401018	9.260741	12.70296	12.28924	10.337078	4.789214	8.172765	4.557383	7.316383	15.097070	4.538869	14.366872	6.452958	11.57665	12.93424	8.693839	11.76833	6.839876	11.35700	14.26439	7.372128	10.96885	10.130044
GSM1296960	4.418895	11.23264	10.789902	6.852726	8.887137	6.837493	8.556019	4.915606	5.807425	5.609972	8.060037	9.242243	7.258553	9.352723	4.712743	4.285417	4.704081	12.40738	7.890181	6.391680	4.545744	10.590518	4.580402	7.968384	7.697895	6.215550	4.385130	9.104406	12.91551	12.36437	10.221470	4.706404	8.842884	4.928665	6.992663	13.913523	4.587800	14.871020	6.277963	12.02310	12.20727	8.632472	13.36258	7.311989	11.19070	12.87827	7.145198	11.16592	11.433831
GSM1296962	3.921012	12.38231	11.558207	9.098321	8.762175	7.635190	9.598932	6.092901	4.123867	6.982998	6.377149	9.474470	7.124165	9.171324	4.182460	4.355391	4.205565	13.56949	7.687041	7.363412	5.216034	11.600985	3.690062	12.151746	7.798518	6.929167	7.796109	9.466214	11.78234	11.77298	9.449237	4.183269	8.685210	5.036704	6.442513	10.488464	4.060560	14.310528	5.796529	11.71418	13.26875	8.821898	13.56054	6.348314	11.71462	10.93481	7.211391	10.47818	11.102179
GSM1296972	4.300764	11.26374	11.229237	6.621235	8.756464	4.427639	10.341013	4.969039	5.052760	6.457626	5.565690	9.509331	6.659374	8.967635	4.505333	4.131546	4.512774	12.54192	7.060557	6.759228	4.795735	10.264530	5.089068	7.338593	7.828626	5.854996	5.445803	9.359031	12.93862	12.27784	9.876616	4.492078	7.988010	4.806763	6.804304	14.982204	4.219937	14.398137	6.043654	11.80312	12.80030	8.346729	12.00609	6.973866	10.66682	11.76382	7.180535	10.99986	8.298314
GSM1296974	3.905964	10.70653	11.650792	7.676144	8.639185	4.488891	9.519488	5.346312	4.832394	5.924905	5.883357	9.882502	7.027064	9.422235	4.070731	5.148765	4.060086	13.00214	7.517183	7.051598	6.705895	10.385781	5.462057	10.081779	7.402335	4.875055	6.803399	8.782656	12.10963	12.75117	9.749740	4.756522	7.665132	5.816618	6.586007	15.178584	3.897745	13.945354	6.166716	11.16050	12.68196	8.656148	13.34943	7.549786	11.59386	12.82269	7.126903	11.19498	8.899570
GSM1296976	4.722806	11.92816	11.220723	8.933510	7.428721	5.282247	10.110664	6.862379	5.979656	6.304760	7.124782	9.527290	7.378685	9.158725	5.853826	5.432107	5.138095	13.04908	7.919148	6.994681	5.312610	11.659653	5.834514	7.618544	8.504765	7.264012	6.420080	8.763458	12.93299	12.69539	9.710845	5.576906	8.576969	5.859552	6.674467	12.915506	6.144474	13.556521	7.540390	11.74705	13.09328	9.161316	14.34013	6.552585	10.66132	12.47739	7.600595	11.32692	10.226389
GSM1296978	4.480410	11.40761	12.016379	8.553048	9.873947	4.987267	8.798130	6.046819	7.444769	7.010916	8.207952	10.225707	7.404307	9.220459	4.720037	4.166884	4.612752	12.86162	6.975115	6.219597	3.994643	10.684962	5.078297	9.930006	8.096065	5.650373	4.332107	10.188565	11.91342	12.50259	10.068452	4.627978	8.136136	4.867683	7.465046	15.405745	5.572710	15.020710	6.350501	11.65939	13.02805	8.495877	13.29688	7.027449	11.81817	11.96356	7.612092	11.74842	8.001292
GSM1296980	5.136277	10.85329	11.255107	6.724954	8.367782	5.507447	10.178380	5.390099	5.475396	5.780847	5.880242	10.021371	6.898516	9.524348	5.617263	5.597425	5.570310	11.70224	7.314028	6.442226	5.079939	9.942174	6.222847	11.174754	7.636604	6.021479	5.046893	9.000840	12.59703	12.73734	10.120910	5.625818	9.221118	5.135790	6.730984	15.116844	4.851356	13.871478	6.113971	11.84410	12.36419	8.942188	11.61993	7.179274	11.41025	12.50579	7.096041	10.70480	10.335880
GSM1296982	4.476795	11.38161	10.576096	7.272163	9.747862	5.151019	9.513243	6.016112	4.433853	4.735797	5.321392	10.317072	6.226436	8.889904	4.746124	4.468793	4.734606	13.19375	7.181502	6.559688	4.388017	10.779480	4.432676	10.946926	7.731326	4.476342	5.983170	9.896508	12.55148	12.43615	9.633594	4.771709	8.969056	5.129616	6.586420	13.884212	4.453184	14.759685	5.303220	11.13631	12.87546	7.947985	13.52740	6.584833	12.55388	13.29966	6.953495	11.01324	8.465578
GSM1296984	5.975341	11.16893	11.962626	7.332334	7.834798	6.751121	9.236892	6.513256	6.734724	6.907039	6.275299	8.611634	6.735527	8.595970	6.888557	5.979213	6.850584	13.16185	7.239272	7.166379	6.137795	10.742852	6.542710	9.146535	6.985600	6.653841	7.226533	9.304841	12.18970	12.83305	9.248507	6.787131	7.335413	6.383017	7.146938	14.199672	6.357006	14.409664	6.534023	11.54702	12.43715	7.359828	14.00317	6.745637	11.46527	12.69937	6.852481	11.48713	9.831287
GSM1296986	4.113527	11.04129	12.121094	7.569266	8.430072	4.393928	9.108143	5.706823	4.476795	6.323456	5.553869	9.823540	6.439633	9.546842	4.382000	4.526310	4.408383	12.96606	7.292139	5.877440	6.289644	10.470254	4.814547	9.649221	7.374206	5.829646	6.188972	8.938572	12.90038	12.76577	9.792761	4.381496	8.882419	5.206438	7.080216	14.181019	5.514632	13.634232	5.742014	10.86691	12.95390	8.164603	13.41978	6.989323	11.58806	11.53690	6.704919	11.37136	10.245966
GSM1296988	5.964512	11.35114	11.520486	6.840625	7.844905	6.366204	10.529762	5.960654	6.540282	6.712746	5.099710	9.264893	6.252597	9.397820	6.609351	5.293221	6.524335	12.74732	7.030359	6.999565	5.839506	10.628388	6.482596	10.655878	7.569928	5.884005	7.296731	7.990113	11.77457	12.56757	10.270373	6.734312	7.069596	5.948218	7.150092	15.114430	5.845520	15.013325	6.385413	11.58166	12.37129	8.335878	12.83636	7.285088	11.04862	12.28102	6.608951	11.40278	10.056619
GSM1296990	4.290324	11.15001	11.762306	8.927356	9.070397	4.579758	9.031518	6.855971	4.288150	6.539023	6.609109	9.601611	6.975528	9.344513	4.731911	5.288612	4.721582	12.85831	7.676910	5.321049	6.318639	10.353379	5.077265	7.343832	6.935618	4.471572	6.960194	9.429583	12.21485	12.64531	9.925340	4.777481	7.931699	4.964397	7.672802	14.740746	4.462647	14.596060	5.898084	11.16848	12.55759	8.298704	14.14527	6.903132	11.69889	13.57094	6.463219	11.38629	9.522398
GSM1296992	3.996367	11.21581	10.905190	7.003943	8.956389	6.012691	9.627210	4.995812	4.938213	7.084998	8.138918	10.154780	6.472853	8.516770	3.963841	4.103175	3.959709	12.88411	7.642938	6.627781	7.116539	10.025804	5.163940	9.218940	7.023367	3.864704	7.982255	9.068136	12.27098	12.44417	9.483084	4.377826	7.977539	5.212998	7.683477	14.224534	3.802490	11.210896	6.055504	11.38758	12.52584	8.922904	13.26743	6.955351	11.56596	11.67420	6.324773	11.37629	8.930958
GSM1296994	4.100541	10.30376	11.736144	7.995238	8.612913	6.217061	9.841569	5.258851	4.513313	6.743885	5.126176	9.185097	6.260328	9.346868	4.498514	4.872081	4.576930	12.40895	7.029699	5.249402	5.572901	10.655813	5.410907	7.323571	9.535326	5.427456	7.260810	9.558905	12.85209	12.36877	9.881095	4.443744	8.532658	4.892794	6.521727	15.575108	4.372407	14.098960	5.642693	11.86116	12.71090	8.875666	12.01176	7.320064	11.34657	12.32957	6.755853	11.01150	8.980292
GSM1296964	4.885478	10.50445	10.931936	7.713092	7.849899	5.035717	10.367263	5.275508	6.439495	5.604785	6.595604	9.699957	5.269074	9.069533	5.283174	4.622094	5.253251	12.70458	7.195001	7.694860	4.567288	11.270913	5.496411	9.046923	8.270825	6.568221	4.746124	8.576041	12.32494	12.50844	10.211655	5.387187	8.487645	4.984673	7.170054	14.267683	4.823047	14.073324	5.647968	11.50360	12.88073	8.627799	12.35507	6.334379	11.12711	12.88411	6.906672	11.27295	10.714238
GSM1296966	4.616919	11.08424	11.676909	6.229746	8.978820	4.885961	9.339831	6.355508	4.568419	6.793553	6.380612	9.519631	6.014494	8.671828	4.934032	4.418738	4.938426	13.00214	7.737133	6.540703	4.400200	10.128920	4.455094	9.248224	7.669175	6.182935	4.501678	8.806316	13.64194	12.26323	10.004485	4.994850	8.894293	5.926777	7.341466	12.507730	4.565766	13.924334	4.650525	11.47521	12.62979	8.401331	12.12883	6.731824	11.10435	10.97975	6.971967	11.33947	10.859960
GSM1296968	4.097876	10.89144	10.359746	7.172069	8.547814	3.726693	9.640098	5.259227	4.922027	8.330546	5.141396	9.269325	6.821779	9.164973	4.056932	4.436068	4.210372	12.50996	7.401139	6.914255	6.414448	9.540413	4.914762	9.740995	6.725664	4.362083	8.036173	9.270400	12.85688	12.22657	9.899683	4.452177	7.195633	6.177490	6.617682	13.166629	3.484827	13.967154	6.007233	11.85694	12.82582	9.033364	13.60234	7.473847	12.60916	12.42974	6.835366	10.63535	8.436589
GSM1296970	4.093844	11.97257	11.564084	8.654307	8.722286	5.384266	9.237748	5.910702	4.492460	5.976306	6.206938	9.095368	7.018047	8.646780	4.436546	4.297090	4.464298	12.23077	7.616882	6.945443	5.221961	10.428653	5.022138	11.488806	7.563043	6.788310	9.774905	9.224014	12.43525	12.35142	10.386050	4.455698	8.770407	5.627752	7.679879	12.524451	4.277983	14.624955	4.900372	11.49514	13.00373	8.063166	13.57094	7.007177	11.65829	11.92205	6.980881	11.44672	9.737452
GSM1296996	4.946750	11.45532	11.007644	8.141590	9.180647	5.122893	8.319811	5.411107	5.059291	7.560413	6.789444	10.561096	6.209175	8.892545	5.661939	6.419169	5.146675	12.85874	7.525499	7.297896	4.646779	11.101924	4.971164	11.693413	8.449583	5.833498	5.510023	9.065502	12.42489	11.81003	10.233625	5.138095	8.342913	5.715430	7.078813	13.363071	5.568506	14.443957	5.401149	11.23124	13.22028	8.990500	12.72652	7.140927	11.44771	12.69178	7.483588	10.55222	10.046804
GSM1296998	4.366107	11.27435	11.414769	7.450737	9.293398	4.274198	8.193293	5.788946	4.556187	7.145621	6.218853	10.004485	6.830079	10.087188	4.234207	4.358087	4.170970	12.64102	8.078570	6.573568	6.943807	10.061993	5.730068	8.211085	7.671617	4.835028	7.508906	9.010915	12.16139	12.23729	9.518332	5.449063	8.332785	5.317129	6.476840	14.221191	4.670903	14.112785	6.250462	10.99315	12.53231	9.162888	12.70280	7.702354	12.79114	12.09635	7.176121	11.34203	8.843443
GSM1297000	4.156060	11.98492	11.374007	6.710303	9.728211	5.366536	8.534632	6.459887	5.472451	8.163288	5.886471	10.061711	6.891166	10.436394	4.698558	4.348857	4.400200	12.53215	7.648013	7.356021	4.848563	10.549647	4.928465	10.777603	8.120254	6.878727	6.625788	10.453074	12.05225	12.14708	9.978723	4.919342	8.690691	5.267310	6.314115	13.540614	6.515919	13.551806	5.933756	11.10478	13.05354	8.165907	13.07261	7.188781	12.18299	11.49500	7.690803	10.83215	10.256841
GSM1297002	3.839562	11.16433	10.900388	6.715482	9.256960	4.180898	8.093445	6.062069	5.266722	9.053635	5.276250	9.347971	6.674990	9.143880	4.182619	4.002405	4.033665	12.63353	7.681459	6.871378	6.163844	11.274204	4.315304	9.005066	7.873539	6.090995	5.617609	9.688470	12.78991	11.99872	9.496894	4.183443	8.071288	4.736312	6.090048	13.891624	4.201902	13.655310	5.163940	11.32441	12.65175	8.256380	12.99896	7.223980	12.20539	11.83033	7.177887	11.00293	7.998743
GSM1297004	3.873454	10.96900	9.810426	6.880218	8.576728	3.828587	9.515451	6.155897	4.276473	7.834916	6.154754	9.300459	6.434239	10.049787	3.936256	3.664022	3.886541	12.34973	7.347724	7.376025	5.645583	10.465571	5.922342	10.119021	7.647330	3.648195	7.049142	9.789688	12.16540	12.27046	9.490673	3.962808	8.221908	5.250089	6.576893	15.113606	3.962442	14.197360	5.106227	11.53469	12.68551	8.732221	11.67823	7.124907	12.00171	12.48356	7.464034	10.47480	7.965954
GSM1297006	3.751592	11.65952	12.004039	7.605805	9.626786	4.973544	8.017596	6.378523	4.926842	7.282563	7.026396	10.240198	6.980180	9.347402	3.908116	3.960806	3.918534	12.76012	7.321788	6.710019	4.477098	10.691751	4.743851	6.840743	7.455420	4.424545	6.576456	10.103458	12.41679	11.84798	8.584852	4.402058	6.547538	4.791009	6.314571	13.553724	6.124410	14.270554	5.566493	11.06621	13.31660	8.843443	12.46013	6.955907	12.30364	11.54613	7.904377	11.04549	8.066632
GSM1297008	3.903390	11.30806	11.153099	8.178131	8.404960	5.016735	9.432654	5.860399	5.505673	5.695692	8.289676	9.004190	6.794891	9.008879	3.906112	3.630665	4.656138	12.56775	7.738481	6.189440	5.645422	10.739307	5.028965	8.123931	7.702630	4.659445	6.968724	8.959552	11.98693	12.52748	8.949687	4.207499	8.471892	3.942959	7.462256	15.002059	4.869058	14.250300	5.748815	11.22323	12.88642	8.551225	13.66817	6.865961	13.49444	11.35142	7.241465	11.20599	8.307834
GSM1297010	3.826005	11.22500	11.129282	7.033860	9.712346	5.412739	9.168942	5.499005	4.273207	6.798234	5.634342	9.196660	6.905208	9.155277	4.088399	3.791659	4.261000	12.41793	7.568278	6.832441	4.194489	9.545978	4.867325	10.981392	7.612466	5.019439	4.351513	10.223572	12.91897	11.96480	9.249054	4.081051	7.800250	3.983460	6.645157	14.057908	4.286497	13.904108	5.669629	11.92410	12.21986	8.342261	12.19587	6.853538	11.71449	13.43237	7.403887	11.02101	9.573451
GSM1297012	4.282093	11.28863	10.819189	7.245859	9.093489	4.340146	8.956804	6.766696	6.137312	7.366088	6.379993	8.739670	7.987320	9.419785	4.380393	4.093673	4.405520	12.17886	7.268533	6.767945	3.979450	9.136549	5.342121	8.642838	8.186502	5.673688	5.516165	9.699120	12.87445	12.23911	10.181433	4.546076	9.944929	4.173296	7.031644	14.280333	4.599985	14.596736	5.411292	11.05133	12.59066	8.783062	12.99797	6.462077	11.79971	10.96318	7.071152	10.92912	8.675645
GSM1297014	3.612981	11.43412	11.174457	8.022526	8.294568	3.669667	9.252053	5.778457	4.176140	7.853372	6.286741	9.816227	6.532960	9.492909	4.272385	4.273207	4.090761	12.84054	7.951866	6.471589	5.903566	10.773546	5.146369	9.331870	7.612844	4.094713	7.438710	9.380578	12.32566	13.00472	10.111674	5.168269	9.165921	5.294872	6.912985	14.136544	4.113010	14.551149	6.061624	12.20863	12.98327	8.917588	13.30377	7.103016	12.00500	12.50173	6.665199	10.99647	9.169748
GSM1297016	3.828939	11.22270	11.238374	7.552488	8.695269	5.204963	9.107226	5.047191	3.795286	6.744420	7.650324	9.710017	6.040440	8.345660	4.009291	4.338273	5.336589	12.98891	7.772536	5.837012	5.667517	11.091391	5.292474	8.303694	7.294090	4.627614	6.572372	9.404537	12.39797	12.65045	9.304703	4.088399	8.576427	4.612601	7.629138	13.441697	4.054703	14.665016	5.646384	11.55909	12.73332	7.984383	14.37124	6.555912	11.54097	11.78392	6.659514	10.79368	8.410506
GSM1297018	3.504255	11.84245	10.010255	6.871378	8.846351	3.799886	8.595970	5.507955	5.938186	8.419009	4.857744	8.980715	6.974262	10.203522	3.857788	3.809726	4.776029	13.12137	7.326293	6.517269	6.650309	9.883067	5.721271	9.886247	8.393291	3.813421	8.335073	10.508625	12.55479	12.15365	8.909004	5.261441	6.254252	5.421864	6.055189	13.490418	4.232797	13.006791	4.832057	12.28428	12.34768	8.825407	12.42238	7.172562	12.23187	10.85246	7.210990	10.36931	10.725340
GSM1297020	4.138900	11.50627	10.788855	6.808916	7.892720	4.482289	8.250279	5.166195	4.908121	7.560600	6.305642	8.699537	6.790815	9.238316	4.426409	5.113070	4.469427	12.93318	8.096860	6.691431	7.552067	10.129174	5.092088	8.241910	6.647798	4.280032	8.322783	8.757473	12.17694	12.41829	9.084363	4.739831	7.731326	5.846152	5.853647	13.116784	3.969884	14.593377	6.056579	11.30122	12.54356	8.254898	14.02927	7.619916	12.18924	11.63918	5.988416	10.40975	9.443779
GSM1297022	3.895373	11.89762	11.132501	6.688547	9.322022	4.092845	9.364646	6.038371	5.974903	8.161434	5.895168	8.421926	7.388856	9.069954	4.270135	4.459879	3.766929	12.10410	8.054934	6.840367	6.240329	10.469527	5.060406	9.454057	7.813624	6.518652	7.815089	9.579365	12.04017	12.28154	10.140769	4.369599	8.486637	4.004196	6.711291	9.603024	3.448234	14.002745	5.899090	11.74758	13.46336	8.402786	13.02333	7.779984	11.89468	11.19313	7.884468	10.63690	9.445827
GSM1297024	3.895016	11.66454	11.365172	7.434699	8.656012	5.067185	9.017607	5.948218	4.366289	8.387590	5.662802	8.754549	6.440316	9.645565	4.073186	4.345138	4.482120	12.82753	8.445379	6.502830	7.160898	10.627965	5.296994	11.321717	7.791756	5.606157	8.735396	9.205982	11.89434	12.31062	8.917282	4.336441	7.856790	5.404057	6.879144	13.950350	3.834297	14.476425	6.093201	11.45710	12.88940	8.326722	12.64564	7.377570	12.50811	12.21883	6.786082	11.13276	9.271077
GSM1297026	3.616438	11.88419	11.611658	7.189851	10.300784	3.732680	8.902142	5.717011	4.463634	6.619214	6.162830	9.488544	5.912301	9.004387	3.840653	3.853172	4.059790	13.48461	8.253222	6.390539	6.104984	10.207171	5.697488	11.312064	7.834428	3.607478	7.962440	9.536694	11.90877	12.53571	8.934416	3.847554	8.547158	4.563261	7.231751	14.856450	3.671138	14.729506	5.570649	10.61552	12.47775	8.451453	12.87688	7.554523	12.58978	11.17983	6.746873	11.43748	7.574204
GSM1297028	4.294354	11.34589	11.038692	8.370370	8.481994	7.187492	8.396974	6.359776	5.874182	5.884825	6.723641	10.678375	6.211863	9.359965	4.747971	4.995234	4.331403	12.74975	7.871237	7.199849	6.061770	10.928744	5.438077	9.799444	8.095275	5.282959	6.240329	8.574010	12.86711	12.80887	9.785251	4.972463	8.287799	5.765423	7.602394	13.533885	5.278223	14.841343	6.176670	11.97110	13.35882	8.372664	14.19447	6.941125	11.51344	13.58935	6.768911	10.75056	10.153317
GSM1297030	4.017638	11.34736	11.497519	7.684523	8.522531	4.886491	9.398735	5.742536	5.662802	6.997870	7.796745	9.010373	6.431722	9.871146	5.198566	3.955367	4.203057	12.26997	7.950599	6.662611	5.522934	10.074872	5.619789	10.626331	8.432519	5.384822	7.607812	9.194165	12.00247	12.75347	10.141289	4.597427	8.157803	5.402138	7.178252	15.154851	4.065988	14.893441	5.318566	11.69612	12.93862	8.411186	12.60438	7.926960	12.74176	11.41111	6.860444	11.63282	6.620840
GSM1297032	3.836010	12.08111	11.951983	5.723442	8.992490	4.091654	9.607252	6.693088	4.947432	8.067663	6.734312	9.063658	6.856213	8.891008	3.939816	6.472853	4.502421	13.84813	7.915803	6.396507	6.453693	9.829226	6.203278	12.189389	7.859276	5.809184	7.929340	9.396820	11.60604	12.14759	8.742705	3.900818	6.982376	5.950119	5.690099	11.247453	4.543100	13.685722	4.750858	10.76452	12.83971	9.836105	13.88941	7.452873	12.32107	10.42450	7.278778	10.91104	8.480550
GSM1297034	4.162532	12.14141	11.885889	5.795872	8.891437	4.210042	10.282543	6.214649	4.245992	7.888901	5.900873	9.445691	6.110021	9.666457	3.920167	4.416814	4.434995	13.08046	8.697513	5.706894	8.247621	11.350575	5.389376	11.464238	8.613479	4.918834	8.820959	9.331591	12.26007	12.47601	8.498559	3.947951	8.065358	5.129117	6.057983	9.994830	8.044829	14.153017	5.438955	11.77734	13.27806	8.963129	14.02222	7.730334	12.12599	11.24472	5.976797	10.44053	9.995803
GSM1297044	3.748074	10.96145	10.751201	6.413844	8.398445	3.948788	9.792761	5.371041	6.179287	7.105731	7.883804	9.887388	6.677187	9.359439	3.799886	3.964224	3.965162	12.52910	7.228435	7.371684	5.884657	10.067796	5.185066	10.359324	7.857318	3.873454	7.280229	8.917037	12.34203	12.65271	9.149152	4.539050	8.131374	6.159670	6.661556	14.469105	3.716370	13.895364	5.177847	11.19442	12.40092	8.646642	13.11817	7.499445	12.89398	12.38191	6.635202	10.73120	9.515723
GSM1297046	4.201243	10.96652	11.597098	7.491459	8.404027	5.037026	10.641660	5.183670	5.229017	5.820127	5.282620	9.930146	6.725393	9.339028	3.811652	4.187523	3.814295	12.01657	7.532922	6.387920	6.406261	10.154915	5.692345	8.070630	7.331737	4.278985	7.545647	9.367570	12.46670	12.78500	10.049516	4.113527	8.673676	5.021802	6.533079	15.234988	4.692861	14.598994	6.318939	11.34721	12.77499	8.185858	12.69049	7.546423	11.48628	13.55389	6.741601	11.28721	10.120634
GSM1297048	3.669837	11.33251	10.706658	6.668822	9.456385	4.335213	9.773977	5.264056	4.339296	7.565741	7.097374	9.368311	6.264144	9.386517	3.766435	3.932358	4.998941	12.37972	7.383932	6.151669	5.232502	10.044144	4.470453	7.439563	7.865896	4.938426	6.097436	9.702984	12.34928	12.32920	8.775795	4.250540	9.448414	5.141206	6.519921	14.438375	4.108285	14.603746	5.425105	10.98451	12.58196	7.811510	13.35077	7.080347	12.14458	12.49178	6.934707	11.21488	8.231551
GSM1297050	3.765727	11.30616	11.423747	8.219911	9.130943	4.214296	8.275476	5.745145	8.084751	7.591037	6.160338	8.594250	6.202814	9.367718	3.891342	3.594300	5.144402	12.45363	8.387968	6.569075	5.939479	10.520080	4.376188	7.285480	10.745516	6.165636	7.536366	8.849180	12.28648	12.64958	8.892545	4.574539	8.137403	5.073248	5.810176	12.865468	4.218100	14.635733	5.586944	11.01096	12.58415	7.975567	14.60677	7.318213	12.66567	11.45532	7.208108	11.35286	9.575789
GSM1297052	3.598132	10.97034	11.237167	7.293318	8.141189	3.994809	9.141658	6.085977	4.567288	7.370329	7.975792	9.473028	7.004692	9.589841	3.966684	3.813421	4.503405	12.90181	7.561828	6.477365	7.288767	10.533596	6.281909	9.171824	7.076471	4.373283	7.925274	9.186076	11.61782	12.93085	9.005066	4.029384	7.572508	5.959240	6.342539	14.374485	3.560078	14.056081	6.297584	11.65037	12.65442	8.055337	13.67421	7.695706	11.88647	12.73755	6.880505	11.12247	10.009132
GSM1297054	3.905111	11.01608	11.312786	7.584673	8.810868	4.162709	9.243193	6.049596	4.829916	8.025496	7.806012	10.616171	6.812934	9.445242	4.608161	4.302945	3.604256	13.33259	8.279070	6.655072	6.800807	9.072997	5.394148	11.700748	7.403887	3.803593	8.071539	8.261629	11.33481	12.89729	9.544214	3.857629	7.240027	5.878211	6.417573	14.974723	3.705576	14.693910	6.885012	11.62541	12.18315	8.935359	12.37411	7.574593	12.42252	12.73142	6.699710	11.48028	7.721170
GSM1297056	3.799376	11.72606	11.287078	8.358055	8.593317	4.026906	9.090245	5.436342	5.202026	7.468125	6.257780	8.978256	6.379084	8.936105	3.766261	3.889231	3.924272	12.84075	7.564292	6.404045	6.049904	9.774765	5.381584	9.224310	7.308633	3.654866	7.572778	8.937222	12.67151	12.60295	8.555618	4.812575	8.314745	5.052928	6.925091	14.638207	3.740173	10.982256	5.803415	11.68758	12.80302	8.265064	13.99168	7.205204	11.87807	12.42054	6.667965	10.81697	10.315004
GSM1297058	4.365651	11.35892	12.476652	8.152745	9.048119	3.996906	8.638799	5.439371	4.174782	8.107704	5.606316	8.938449	6.764190	9.732047	4.012958	5.723442	4.806422	12.35351	8.941125	5.212475	8.033150	10.355602	6.234381	10.117714	6.822868	4.011178	9.390246	9.001913	12.24742	12.58717	9.053479	4.487015	8.138918	6.387209	6.100261	14.403078	3.376395	14.155689	6.647914	11.78947	13.05887	8.578648	12.94483	8.260962	13.26520	12.72426	6.169859	11.97290	9.197817
GSM1297060	4.331561	11.88976	11.119817	7.633633	8.371985	4.074951	9.901986	6.523758	4.720920	7.527094	6.745908	8.059292	7.090420	9.662783	4.587633	4.396325	3.892216	13.14818	8.254538	7.464691	6.003480	8.804004	5.964832	11.154713	7.646410	4.667794	8.356347	8.718285	12.92602	12.48163	9.526098	4.562063	8.520547	5.614402	6.401068	15.285339	4.102281	13.273005	6.792477	11.47441	12.22397	8.917282	12.29393	7.725225	12.99760	12.40363	7.429627	11.07794	9.240479
GSM1297062	4.005550	11.46234	10.379271	7.725738	8.874514	3.735985	9.312023	5.001548	5.105912	7.393446	5.494783	9.118124	6.801344	9.293770	3.991374	4.544645	4.051574	12.33370	8.193549	6.830309	8.069973	8.904182	6.331726	9.320210	7.677816	4.230271	8.355025	9.049141	12.93107	12.49021	9.707730	4.551160	7.617009	5.427637	5.958098	14.709196	3.755059	13.766076	6.468522	11.44631	12.55239	8.750900	12.91025	7.600457	12.39269	12.98283	7.132989	10.19048	8.557881
GSM1297064	4.421965	11.38362	11.057112	7.816670	8.005221	3.861009	8.484348	5.837336	6.322740	7.900235	6.460574	8.873534	6.627781	9.069808	4.044196	4.476795	3.811988	12.80184	8.176178	6.870048	7.376413	9.996058	5.220033	7.418105	7.738994	4.476342	8.222946	9.043435	11.96005	12.59100	8.496299	4.319371	7.866917	4.722634	5.942905	12.931286	3.952449	14.786613	5.673688	11.86423	12.56757	8.075223	13.55686	7.282441	12.18722	10.52230	6.975379	10.75442	8.774113
GSM1297066	3.869841	11.33520	11.456943	7.638496	8.974594	3.798842	8.745935	6.931299	5.209783	8.513855	7.277332	9.875640	6.948507	9.178055	4.326015	4.437378	3.685186	12.47405	7.815214	6.652783	4.736464	10.570120	4.810152	6.815804	7.854812	5.677844	6.780087	8.809890	12.84470	13.10356	9.426017	5.406537	9.076157	5.021479	6.247730	13.533322	5.277907	14.331463	6.217371	11.56122	12.53250	8.740087	12.75837	7.384813	12.23744	11.32514	7.684257	10.80202	8.201868
GSM1297068	4.161793	11.40511	11.324997	7.760095	8.932910	3.944869	9.109279	5.848280	4.773143	8.287514	5.784722	8.737386	6.547660	9.700777	4.615181	5.046112	4.708004	12.33284	8.891152	7.003142	7.940760	9.438858	5.592764	9.224979	7.429378	4.481775	8.424657	9.199085	11.74842	12.46458	9.391401	4.088781	8.971109	5.419277	6.670535	13.912407	3.828242	14.333440	6.001749	11.35700	12.37278	8.406801	13.02000	7.843252	12.78138	11.53156	6.205156	10.55581	8.729502
GSM1297070	3.780572	11.49795	10.774410	8.659415	8.718946	3.873619	8.445246	6.240054	5.444543	7.501936	6.327668	9.525538	7.326845	8.908656	4.026020	3.684400	3.882483	12.36305	8.179007	6.593887	6.319717	10.968596	5.510380	9.097113	6.646151	4.378941	8.551092	8.227353	12.63916	12.64065	9.155416	3.864704	7.891224	6.717172	6.674751	14.393160	4.008340	13.989227	6.188219	11.69600	13.18140	8.424046	13.72935	7.851966	12.03495	12.31109	6.463754	10.76962	11.033115
GSM1297072	3.627991	11.93436	11.931543	7.163710	9.446674	3.684763	9.142350	6.688680	6.222685	7.437509	6.068484	9.694319	6.726735	9.512611	3.970419	3.939663	3.832930	11.85563	8.640910	6.980596	5.951742	10.068070	5.047504	11.320930	8.173808	6.181528	7.334913	9.895481	10.62825	12.28940	8.741091	4.448510	10.136300	4.840808	6.511024	15.213786	4.385624	14.550584	5.048791	10.68131	12.29647	8.611262	11.74513	7.722670	12.44312	11.60814	7.069209	11.90121	8.124786
GSM1297074	3.802825	12.28348	11.445077	7.522496	8.111134	3.879471	9.007262	4.599413	5.707919	7.793403	6.307694	9.145667	6.836434	9.719336	3.844929	4.142774	3.623826	12.88030	8.315131	6.603947	6.931702	11.246943	5.485648	12.130422	7.101019	5.273036	7.614967	8.389261	12.68250	12.22051	8.346594	3.834465	8.316312	5.453549	6.548579	10.458527	3.796176	15.059726	4.909925	11.55922	13.04482	8.210957	13.44694	7.576022	12.24435	12.29331	7.235673	10.40574	11.230853
GSM1297036	4.488891	11.73048	10.510450	7.529686	8.843170	5.238768	9.190784	6.891820	5.533065	8.638668	7.716904	9.532406	6.676292	9.689472	5.841816	5.202190	5.192276	12.58398	7.757980	6.028844	6.342271	10.073361	5.325571	10.363245	8.918939	4.114763	8.015819	9.921257	12.34108	12.57872	8.809499	5.557515	9.089553	5.258013	6.870599	14.511146	4.627099	13.978109	6.017405	11.49594	13.07564	8.693987	13.68759	7.748963	12.37111	13.05682	6.714476	11.53186	8.710252
GSM1297038	4.272549	11.09452	9.884769	6.355955	8.917588	5.118530	10.556624	7.760095	7.786577	7.668536	6.464045	10.445413	7.161795	8.894171	4.894189	4.940668	4.889897	12.37260	7.402462	6.837220	4.983109	10.857614	5.497773	10.460941	8.735529	6.467644	4.945839	9.678344	12.80974	12.64714	9.557043	4.632309	7.920173	5.108907	6.898371	14.470275	5.075816	14.798278	5.784550	11.99906	12.61604	8.329525	12.01439	6.929316	11.16552	11.11273	7.537254	10.87304	10.012502
GSM1297040	4.237632	11.14796	11.065248	6.846626	8.242811	5.104013	8.877102	5.439897	5.225441	7.315071	6.182459	9.043850	7.175352	9.263223	4.923645	4.476795	4.559679	12.39199	8.435939	6.640689	7.308131	9.670464	6.386363	9.996058	6.978758	3.617692	8.465980	8.981767	13.42059	12.49037	9.107609	4.120094	8.162620	6.193260	6.404342	14.805423	3.610738	14.285965	5.924409	12.43947	13.25812	8.778146	13.61463	7.986041	12.28203	12.49425	6.922545	10.54528	9.370822
GSM1297042	3.950559	12.02066	10.765186	7.927998	9.941895	3.963304	9.041711	6.622266	5.230463	8.291392	7.594688	9.646392	6.152142	9.762031	3.912053	3.807122	3.688885	13.05219	7.602276	6.258720	4.559180	9.185942	6.524335	11.273092	8.336391	4.103921	6.206031	9.517093	12.44815	12.32606	7.660282	3.778115	8.731031	5.054211	6.837361	14.808789	4.986251	14.656819	5.009609	11.10836	12.67264	8.517885	12.11011	7.098124	12.72555	11.98405	7.206679	10.51398	10.154133
[truncated: 5,000 more columns]
