# Supplementary material for: Spatial heterogeneity and Immune infiltration of cellular lysosomal pathways reveals a new blueprint for tumor heterogeneity in esophageal cancer
Source: Front Endocrinol (Lausanne). 2023 Apr 5;14:1138457. doi: 10.3389/fendo.2023.1138457 (PMC10113631; doi:10.3389/fendo.2023.1138457)
Supplement: Supplementary file 1 [file DataSheet_1.zip › dabaset_raw_data/GSE53622.exp.csv]

	title	age	event	gender	time
GSM1296956	cancer tissue from patient 302	66.46027	1	female	11.633333
GSM1296958	cancer tissue from patient 303	64.0137	0	male	58.2
GSM1296960	cancer tissue from patient 305	50.91233	1	male	39.166667
GSM1296962	cancer tissue from patient 306	46.32877	0	male	57.733333
GSM1296972	cancer tissue from patient 308	54.47945	1	male	10.966667
GSM1296974	cancer tissue from patient 309	56.23288	0	male	57.6
GSM1296976	cancer tissue from patient 311	57.09863	0	male	57.533333
GSM1296978	cancer tissue from patient 312	44.66301	0	male	57.366667
GSM1296980	cancer tissue from patient 315	43.76986	0	male	57.266667
GSM1296982	cancer tissue from patient 316	67.27397	0	female	57.233333
GSM1296984	cancer tissue from patient 317	68.29041	1	male	13
GSM1296986	cancer tissue from patient 318	60.50685	1	female	5.7
GSM1296988	cancer tissue from patient 319	48.40274	0	male	56.633333
GSM1296990	cancer tissue from patient 321	54.29315	0	male	56.633333
GSM1296992	cancer tissue from patient 322	51.98904	0	female	56.133333
GSM1296994	cancer tissue from patient 324	58.32055	0	female	55.666667
GSM1296964	cancer tissue from patient 325	53.99726	1	male	11.066667
GSM1296966	cancer tissue from patient 326	67.84384	0	female	55.266667
GSM1296968	cancer tissue from patient 330	64.87945	0	male	55.266667
GSM1296970	cancer tissue from patient 331	45.22192	1	male	29.7
GSM1296996	cancer tissue from patient 333	66.27123	1	male	6.266667
GSM1296998	cancer tissue from patient 334	72.2411	1	male	25.466667
GSM1297000	cancer tissue from patient 337	64.75068	1	male	10.2
GSM1297002	cancer tissue from patient 338	54.57534	1	male	13.166667
GSM1297004	cancer tissue from patient 340	62.43836	0	male	54.733333
GSM1297006	cancer tissue from patient 341	66.14795	1	male	18.066667
GSM1297008	cancer tissue from patient 342	53.74247	1	male	36.3
GSM1297010	cancer tissue from patient 347	56.96438	0	male	54.1
GSM1297012	cancer tissue from patient 353	71.91507	1	male	16.033333
GSM1297014	cancer tissue from patient 355	53.56438	0	female	52.933333
GSM1297016	cancer tissue from patient 361	61.27397	0	male	52.7
GSM1297018	cancer tissue from patient 362	66.46027	1	male	8.466667
GSM1297020	cancer tissue from patient 365	62.12055	1	female	4.366667
GSM1297022	cancer tissue from patient 366	59.65205	0	male	52.033333
GSM1297024	cancer tissue from patient 367	65.44932	1	female	8.766667
GSM1297026	cancer tissue from patient 370	51.73699	1	male	1.666667
GSM1297028	cancer tissue from patient 371	58.63562	0	male	51.3
GSM1297030	cancer tissue from patient 373	75.50959	0	male	51.2
GSM1297032	cancer tissue from patient 374	71.18356	0	male	51.1
GSM1297034	cancer tissue from patient 375	55.98904	1	male	11.4
GSM1297044	cancer tissue from patient 376	57.39452	0	male	50.6
GSM1297046	cancer tissue from patient 378	50.94247	0	male	50.166667
GSM1297048	cancer tissue from patient 380	80.95068	1	male	24.466667
GSM1297050	cancer tissue from patient 381	63.71781	0	male	49.433333
GSM1297052	cancer tissue from patient 382	62.89863	1	male	32.066667
GSM1297054	cancer tissue from patient 385	62.84384	1	female	25.166667
GSM1297056	cancer tissue from patient 391	68.51781	1	female	6.633333
GSM1297058	cancer tissue from patient 392	39.53973	0	male	48.433333
GSM1297060	cancer tissue from patient 393	68.08493	1	female	11.4
GSM1297062	cancer tissue from patient 396	66.91781	0	male	48.033333
GSM1297064	cancer tissue from patient 398	47.55068	0	male	47.933333
GSM1297066	cancer tissue from patient 400	46.03288	1	male	6
GSM1297068	cancer tissue from patient 402	59.9726	1	male	39.166667
GSM1297070	cancer tissue from patient 403	63.66027	1	male	29.866667
GSM1297072	cancer tissue from patient 404	78.88767	1	male	39.833333
GSM1297074	cancer tissue from patient 405	61.33151	1	male	44.933333
GSM1297036	cancer tissue from patient 406	56.08493	1	male	39.5
GSM1297038	cancer tissue from patient 407	56	1	male	19.166667
GSM1297040	cancer tissue from patient 408	81	1	male	8.5
GSM1297042	cancer tissue from patient 409	51	1	male	17.9
