# Supplementary material for: Spatial heterogeneity and Immune infiltration of cellular lysosomal pathways reveals a new blueprint for tumor heterogeneity in esophageal cancer
Source: Front Endocrinol (Lausanne). 2023 Apr 5;14:1138457. doi: 10.3389/fendo.2023.1138457 (PMC10113631; doi:10.3389/fendo.2023.1138457)
Supplement: Supplementary file 1 [file DataSheet_1.zip › dabaset_raw_data/GSE53624.clin.csv]

	LNC.HS3ST5.2	OBSL1	LNC.MAN2A1.6	HOXB.AS3	LNC.CMBL.7	BVES.AS1	LNC.HYAL4.4	LNC.CCDC37.1	CAPN8	LNC.LONRF1.2	BAALC.AS1	EXOC3.AS1	LNC.C16ORF95.1.1	LNC.API5.11	MIR3976HG	KIAA1024L	PCA3	GPR137B	LNC.GTF2H2.3	LNC.ROBO2.2	LNC.HOOK1.2	MMACHC	FLG.AS1	POU6F2	GPR35	CASC2	LINC01667	LNC.MAMDC2.1	NDUFAF4	ARPC4	SPPL3	OR11G2	LNC.RARS2.4	LNC.MRPL32.2	LINC00922	LYPD3	MID1	HLA.A	LNC.AP001496.1.2	MRPL50	LNC.MOCOS.3	LY6G6D	TPM2	LNC.FAM160A1.7	LNC.ZNF479.1	EDN1	LNC.PIPOX.1	HERC4	LOC389831
GSM1297172	2.88013	11.3863	12.455008	9.087175	9.021427	5.049796	10.652947	4.687185	3.033707	4.092057	4.258087	11.118854	9.9978	9.591971	3.001787	4.34286	3.026669	11.198394	6.605446	6.87275	3.412911	9.934336	5.251176	6.142756	5.830277	5.752475	3.648603	6.752554	13.378	12.469565	9.677379	3.117943	7.125777	2.949611	6.394833	13.11393	2.905165	14.31611	5.74063	13.12844	13.44396	8.692623	14.6537	7.247903	11.37037	12.300641	6.340247	8.938682	10.474815
GSM1297138	3.14218	13.66249	11.412382	13.090908	11.212902	4.240573	9.979042	4.608664	4.235959	7.461823	7.451502	10.265002	7.982069	10.188159	4.095169	5.865953	3.292658	12.184698	7.349764	5.048938	3.072259	8.902924	4.008468	12.25942	7.361373	5.297845	2.929431	9.205975	12.78506	10.805632	10.406956	3.286828	8.132097	3.099853	7.737895	11.12694	3.912495	14.8876	4.451198	11.47367	14.02627	11.438226	14.933	7.091491	12.51583	12.751723	6.954068	9.903802	7.67304
GSM1297306	3.327268	11.46808	11.802693	8.282999	8.909199	3.961168	10.066606	3.76883	4.120757	4.146429	4.334841	10.388365	7.18079	9.094182	3.606405	3.38033	3.725335	11.241217	7.358404	6.040557	3.824627	9.876085	4.330333	6.911143	6.770577	4.707226	3.218112	7.022655	12.2693	11.859202	10.030393	3.772413	7.506496	3.355179	8.653579	15.31233	4.351993	13.12937	4.668615	12.78054	12.11712	8.233737	14.24371	8.81044	11.98121	12.362592	6.890763	10.463567	8.69325
GSM1297196	3.211164	12.07289	11.089609	7.573412	7.676983	5.2287	10.302784	4.366579	3.602466	2.887929	4.263344	10.775064	7.341449	9.508697	2.774163	3.128807	2.813126	12.173565	7.321508	6.349412	2.928074	8.596881	5.109134	8.121469	6.40489	4.657931	2.861366	5.845087	12.99325	12.380518	8.800353	2.876167	7.402873	3.007147	6.380453	13.33007	2.846533	14.40551	5.165102	12.69067	12.25741	9.051294	14.86823	7.633766	10.9367	12.087998	6.884715	8.36346	8.760747
GSM1297226	3.276674	12.34069	11.793314	9.279824	11.832712	4.299617	10.006313	5.281755	3.318473	3.20507	4.749126	9.829982	7.561521	10.193392	6.66119	4.517223	3.465394	11.535255	7.003824	6.214073	2.866883	9.691158	5.658144	12.141427	7.075119	3.964222	3.191611	8.309911	13.01012	11.113335	11.163334	3.382241	8.806901	3.134024	8.414146	14.26666	4.509641	15.71989	5.973787	12.66462	13.015	8.984267	13.29072	7.626559	13.61471	14.165841	7.381252	10.825609	7.668974
GSM1297304	3.097255	13.22235	11.656893	7.890305	9.874886	4.791432	9.485342	4.749126	4.417292	5.39126	6.15981	9.93032	6.569047	10.71183	3.445453	4.194775	3.149886	12.394906	8.227519	4.651943	3.979371	9.752062	5.561304	12.379588	7.385465	3.52551	5.633382	8.727249	12.65847	11.079978	9.818886	2.976862	7.516478	3.332238	8.921659	13.78431	3.942615	16.04836	5.097811	12.81994	13.88222	8.389906	15.79511	7.194566	12.88223	12.671548	6.909393	10.403336	8.232098
GSM1297146	3.280717	11.94423	11.820206	6.062618	9.421302	3.658061	10.571372	4.477408	4.248826	5.625588	6.40886	10.319814	6.856433	9.164187	3.677408	3.534455	3.749998	11.313927	6.499883	7.064759	3.063094	9.965611	4.538427	11.022602	6.557446	5.977433	3.601083	7.589821	13.341	11.937773	11.343087	3.715868	8.176794	3.79672	6.96086	14.58271	4.221049	13.59609	5.374165	11.89442	13.12381	9.816047	12.03924	7.489439	11.3891	12.106547	7.500244	10.453727	9.7896
GSM1297170	3.442401	12.07757	11.040159	10.559179	8.406806	4.170075	10.593946	4.461559	3.058514	3.998094	7.51987	11.070164	6.738587	9.276071	5.66888	4.081358	3.739768	11.783278	6.735632	7.222084	3.909259	9.942884	3.629641	7.432187	6.268961	5.465983	3.19486	7.246849	12.63246	12.13098	9.334944	3.270526	6.868741	3.2142	7.25547	14.70299	3.262792	15.10236	4.784935	12.61119	12.9043	8.849892	15.00536	7.913572	11.90218	11.757998	6.461507	9.24936	10.299127
GSM1297182	3.32058	10.56458	11.514705	10.081326	8.357368	5.442939	10.852098	3.730244	6.337546	3.285623	6.685825	10.669403	7.328812	9.357717	3.457527	3.969874	4.727844	12.625	7.27094	6.200835	5.187401	11.072707	5.520641	9.758277	6.466185	3.19841	4.640524	7.894343	13.50812	13.135275	10.882223	3.222673	8.173786	3.110615	7.183603	15.3175	3.365983	15.22114	5.664421	12.78278	13.51755	8.784314	14.47901	7.956364	11.24971	12.462402	6.205388	10.975234	10.474815
GSM1297184	3.417203	11.75408	11.245386	9.472625	8.542583	6.904609	10.225283	4.772813	3.536879	3.562491	6.938279	10.172908	8.193995	8.637867	3.615151	4.216443	3.625812	12.867783	6.858491	7.417279	3.600306	11.495068	5.781628	10.734602	6.296264	5.11097	4.461347	8.314984	14.02099	13.371459	10.270009	3.522436	8.429897	3.433974	7.421974	11.34533	3.335963	16.56228	5.664974	13.76905	13.81457	7.759759	15.54029	7.427752	10.65191	13.093498	6.000418	11.816892	10.159975
GSM1297098	4.051954	10.89849	10.972192	8.732389	8.42011	4.357398	10.144304	3.797986	4.05694	4.731438	7.313043	9.908194	6.394997	8.447016	4.293542	3.537427	4.38315	12.587308	6.415636	5.396153	3.413645	10.529664	5.544106	7.169475	6.914321	6.89318	3.636471	7.710024	13.85941	12.219692	10.38656	4.299617	7.78807	3.943958	6.781665	14.61102	3.842751	15.33524	4.372594	13.69945	13.19492	8.854542	13.75613	7.830635	10.77225	13.525511	6.037899	11.105158	10.563692
GSM1297174	3.122165	12.04738	11.101364	7.180642	9.091908	3.540932	10.093506	4.169878	4.291112	6.809699	6.712113	10.49796	7.121945	9.391124	3.529787	4.437866	3.582455	11.938934	10.646346	5.903452	3.19486	10.522363	4.335703	8.359725	7.258729	5.690981	3.247533	7.349764	13.78817	12.574563	9.79455	3.568873	5.899887	3.320901	6.32238	10.72236	3.287419	13.80597	4.862293	12.47231	13.51512	11.057782	14.25862	6.490154	11.06275	12.05951	7.342224	9.20717	8.80813
GSM1297250	3.202402	12.07113	11.349211	9.41156	8.794606	6.016047	9.537204	4.737391	3.208873	6.248637	5.884422	10.513902	7.302803	10.690375	3.30053	3.826779	3.314483	11.623447	7.281951	4.713921	3.100195	10.24894	3.583962	6.648363	7.29924	4.173173	3.132978	8.310071	13.23582	12.067188	10.996788	3.307903	7.451363	3.405574	8.885455	14.77326	5.816732	15.82204	4.573081	11.82753	13.69311	9.423469	16.54641	7.847655	12.37989	13.416505	6.944879	9.837036	8.635194
GSM1297192	3.461637	10.8072	11.575527	9.036048	8.827917	3.866193	10.717161	4.805579	4.168403	4.412855	7.40207	10.749026	6.634026	8.710395	3.887402	3.437547	3.907688	13.159158	5.860307	5.913674	3.470874	9.290321	7.061882	10.848877	7.21281	3.923719	3.659429	9.089615	12.89776	12.052817	9.843788	3.927163	6.702417	3.623653	6.982716	14.21011	4.08919	14.36735	4.797463	12.54032	12.19183	9.854464	14.0524	7.695315	11.48517	12.521728	6.445919	10.993145	8.215311
GSM1297136	3.406231	12.23267	11.547842	9.669719	9.630751	4.883487	9.040084	4.56596	4.134295	5.550148	5.679386	10.765971	7.570519	10.345517	3.696522	4.072539	3.467841	11.561576	7.2813	5.286988	3.133555	9.552979	4.862492	12.618446	7.334115	3.154801	3.886347	8.896265	12.94301	11.707306	10.107612	3.485005	7.829918	3.280419	7.315893	14.74181	3.647373	15.39139	5.692261	12.65208	13.18075	8.962975	14.69928	7.273344	12.79608	12.605556	7.104562	10.522062	8.692954
GSM1297104	4.14789	11.97161	11.477556	9.379453	8.103403	6.951067	10.562074	4.495551	4.164264	4.651356	6.130528	10.32748	7.576358	9.00598	3.904201	3.630871	4.143246	12.664946	7.78076	6.749103	3.458213	10.905852	6.099247	9.783775	6.419156	5.691365	3.5821	7.395847	14.11586	13.008116	10.577682	4.073434	8.76378	3.382935	8.400492	14.18459	5.20265	15.27016	5.641575	13.26965	13.39578	8.466122	14.6975	8.34568	11.51546	13.164898	6.287577	11.919091	10.87749
GSM1297158	3.016359	12.46715	11.577336	12.593626	10.342153	3.063094	8.888851	6.559099	3.219672	6.02377	6.855573	9.785196	6.969671	10.173198	3.654396	2.997517	2.958353	12.302965	7.825209	4.289411	4.302412	10.183168	5.502762	10.071306	7.733473	2.960973	6.142913	9.380804	12.50965	10.754495	9.790211	3.05374	8.053099	3.203454	8.402666	11.50834	4.104536	15.78885	4.975059	12.43515	14.09157	9.254659	14.97536	7.200555	12.54372	13.531473	6.972442	10.608452	8.532566
GSM1297302	4.070266	12.01282	12.412694	6.668503	8.795216	7.234377	9.477221	4.094115	6.285854	6.786131	4.535677	9.997359	7.146759	9.963485	3.411297	4.129602	3.439792	13.496693	6.900296	6.674294	3.189576	10.813574	5.869021	9.508697	7.294297	6.628233	3.236242	8.225701	13.57761	13.018544	10.285761	3.436697	8.203624	3.176261	7.986694	11.61167	4.72344	15.30025	4.778245	13.20811	13.56222	8.313592	14.83455	7.43662	11.51378	9.836099	6.617262	10.149948	9.010681
GSM1297096	3.90168	11.49159	12.8206	9.274416	8.472666	8.400492	10.143067	4.160569	4.137363	4.456699	6.996619	10.729132	7.813224	8.68339	4.559441	3.961808	4.60041	12.934196	7.066825	5.76901	4.557261	11.352876	4.593406	6.387306	6.505645	5.762867	4.160159	8.131953	13.62361	13.33643	10.205059	4.467366	7.81403	5.678263	6.759935	13.7446	4.630478	15.25392	5.146157	13.54017	12.97149	8.136323	15.34119	8.185252	11.24579	11.932596	6.075903	11.579521	11.622042
GSM1297252	3.01893	12.67261	11.659417	8.593623	9.573979	4.551105	10.113627	4.459856	3.015024	5.482575	5.840048	10.316937	7.640322	10.741574	3.406231	3.148035	3.604265	12.508357	7.307573	5.479634	3.175549	8.470262	5.581804	10.673442	7.101115	3.977405	4.010356	8.060923	12.8617	11.762372	10.526253	3.105977	8.729427	3.110843	8.451544	12.55958	5.898297	16.07103	4.876104	12.86621	13.60943	8.414001	15.63473	7.644012	12.13866	11.207783	7.209083	9.787289	9.688392
GSM1297224	3.358975	12.30281	12.204814	8.694514	10.709373	4.251497	8.808284	5.185394	4.781556	4.961235	5.377881	10.312288	7.482286	9.361114	3.567496	3.791856	3.249142	12.01156	7.788507	5.820451	5.401834	9.003351	4.472347	10.111087	6.587033	3.630489	7.062528	6.59746	13.25302	12.248657	10.88983	3.714449	7.0211	5.120292	7.26044	14.00123	3.17661	15.78988	6.637534	12.63955	13.58392	8.552114	14.5279	8.158091	12.72946	13.554152	7.063822	10.062899	11.660007
GSM1297092	3.475076	11.94654	11.56008	8.941854	7.940095	5.206236	11.115929	5.226492	3.968532	4.053199	5.673843	10.403192	6.714755	8.76378	3.893535	4.840449	3.895449	12.783431	7.251999	5.641968	5.025838	11.552116	5.197707	10.712868	6.966432	7.049753	5.875848	7.774785	13.51799	12.898463	11.121141	3.859612	8.401291	3.717529	7.986058	11.13684	3.72493	15.38919	4.995208	12.48831	13.31541	9.359995	14.81475	6.707995	10.96164	11.029412	6.581476	10.809055	10.530093
GSM1297284	2.998519	12.17001	11.406467	9.651648	10.467258	3.605963	9.164187	5.767194	3.848851	6.915418	5.117409	10.067207	8.683089	10.340353	3.881295	3.239051	3.309363	11.059231	8.263083	5.047064	3.243536	7.667152	4.793938	7.790379	6.988248	3.611782	5.527848	8.447167	13.06266	11.479798	10.016027	3.37912	7.028135	3.789513	8.888219	13.0859	3.086146	14.88862	4.787444	12.60985	13.19571	8.187149	15.87226	7.416867	12.19541	13.422986	6.519214	9.285661	8.119459
GSM1297260	2.968734	12.73168	11.402644	7.811267	11.231105	5.195106	8.670629	5.83246	5.153391	7.95356	5.875675	12.099218	7.876139	12.264825	3.926528	3.510558	2.900365	11.370599	8.657423	4.987279	4.064154	8.268871	4.38653	10.644015	8.18991	3.125639	6.068409	9.803185	12.96032	9.88831	10.908532	3.120348	7.373769	3.908793	9.480888	12.52561	3.6534	15.17397	5.681029	11.77522	13.15184	9.540665	14.35374	8.125103	13.33027	11.189187	8.07948	9.761351	8.67452
GSM1297134	3.477651	12.28317	10.620438	9.58623	9.609659	4.701728	8.642371	4.767009	3.436697	3.782082	6.639174	10.48595	7.289562	10.264251	3.541317	4.874867	3.513915	11.209109	7.394755	5.695665	3.257039	9.975574	5.000281	10.904527	7.343018	4.356533	3.339444	8.550751	13.33831	12.322965	9.857581	3.71791	7.910938	5.097591	7.99676	12.7802	4.326137	15.84996	5.66888	12.46779	13.29475	8.965385	14.40365	7.36906	12.23963	12.459458	7.660474	10.913411	9.126433
GSM1297120	3.177091	11.86469	12.521876	6.457215	9.29661	3.57151	10.084818	5.320912	3.215034	3.138221	4.576446	11.225321	7.11853	9.291751	4.90904	3.228505	3.60577	12.111299	6.497516	6.753221	3.177764	10.448243	5.091025	9.330151	6.807918	5.307327	3.276977	7.765302	12.56954	12.481464	9.674754	3.427251	5.175155	3.323979	7.671653	14.43715	3.374235	14.88603	5.373011	13.13076	12.75207	8.926272	13.6197	8.11992	12.1711	13.359928	6.640971	9.932019	8.141326
GSM1297194	3.368755	11.61316	11.639167	10.670427	8.147447	4.346108	10.015392	3.47965	3.575527	3.918319	4.899606	9.197498	7.037008	8.298809	3.298546	3.789934	3.342475	12.839276	6.211853	4.753849	3.688091	9.405722	4.355705	6.235819	6.485635	5.805807	4.938091	8.14626	13.12956	11.986208	9.533987	3.300958	6.597629	3.172197	8.133472	13.60734	3.149648	15.46169	5.101129	12.4471	13.89368	7.545653	15.35166	6.727719	11.6266	13.328213	5.87795	9.194034	9.464406
GSM1297264	3.48001	12.63955	11.95915	8.606356	9.331216	6.090105	8.760426	4.668615	3.452427	4.161376	6.084054	11.480091	7.163616	9.141819	3.781036	3.707684	2.997517	12.491934	7.082213	5.870804	2.93241	10.265579	3.872419	10.583183	6.810006	5.281557	2.977589	7.604831	13.78817	12.509156	9.52634	2.895725	7.874427	2.878901	8.204471	10.55538	3.95746	15.41465	5.754786	13.40037	14.51941	8.287945	15.19552	7.962682	11.48904	11.363426	6.709432	12.248817	9.515436
GSM1297280	4.682027	11.25151	11.437522	6.930656	10.241044	3.790356	8.337432	4.599394	3.05906	5.129196	3.919566	10.578752	7.97163	10.228793	3.327563	2.936995	3.680251	10.024815	8.256035	4.268246	3.568873	8.64051	4.644478	8.311773	6.801411	3.84153	4.88028	8.127189	13.1179	11.458235	9.144285	3.29918	7.406634	3.139069	8.869921	13.4627	4.075989	15.08417	4.373702	12.75738	13.66376	8.552728	12.97858	6.967094	11.5126	14.285845	6.963224	9.06645	5.996901
GSM1297288	3.373901	12.43258	11.164654	8.55791	9.259835	4.051282	8.809674	5.227712	3.321552	5.362636	6.707842	10.041611	7.411211	10.91599	4.453114	4.507693	3.444367	10.975378	7.886728	5.350897	3.079639	9.987767	5.527261	6.491699	7.623325	4.713705	3.152463	9.564507	12.87504	11.869781	10.389876	3.417894	7.885668	3.177467	9.396207	14.61981	3.993947	15.87336	4.088287	13.0693	13.32718	10.02466	14.74745	8.247677	12.59749	11.718826	7.042589	10.884929	7.374716
GSM1297084	3.86682	11.94272	11.420572	8.499478	9.16	4.023916	11.567838	2.980425	3.439792	4.226387	4.217085	11.921741	6.885519	9.284015	4.0074	3.243536	2.915706	12.71574	6.360207	6.227804	2.994658	8.91997	4.657491	10.267192	6.406399	4.053879	4.896017	5.739533	12.53266	13.036157	9.392967	2.854722	7.205802	2.897683	5.328913	15.31602	2.867173	14.79643	4.831651	12.85604	12.36671	9.159384	13.99926	7.845183	11.22417	13.389682	6.449017	9.425577	10.087772
GSM1297168	3.151102	11.84851	11.707755	8.798699	9.121694	5.463844	9.44064	5.457696	3.245817	3.918899	6.086241	11.068537	8.515759	9.836099	4.752112	3.484252	3.463925	12.379731	7.186521	7.064918	3.091974	10.752942	4.248826	9.24107	6.716859	3.911625	3.155201	8.043711	13.9633	13.545519	10.43231	3.491185	8.689294	3.257316	7.831082	12.76479	3.608409	15.62074	5.379656	14.01436	13.53771	9.007324	14.58729	7.924598	11.53363	13.080831	6.918525	11.479023	11.744952
GSM1297154	3.039322	12.73902	10.910445	7.696073	9.450603	3.704057	10.642074	4.042312	3.412222	6.051126	5.600779	10.732945	7.26298	9.698934	4.090253	3.431688	3.053021	10.588378	7.521929	5.711938	3.991571	9.442955	3.406943	10.38045	7.430474	5.199295	4.670819	8.033614	12.71399	10.673716	9.76526	3.081556	8.434134	3.314143	6.795092	13.38199	3.570038	14.60838	3.997047	11.06929	13.61754	9.767982	13.93851	6.948756	11.75976	12.418166	6.868239	8.958885	8.225552
GSM1297128	3.424199	11.13293	11.398068	7.291926	9.135618	6.638539	10.098577	4.289621	6.203457	7.131491	7.8215	11.039598	6.909234	9.049014	4.138852	3.580694	3.580504	12.971662	6.397635	6.248137	3.01761	10.920468	5.408524	8.604688	7.285498	4.649179	3.039623	8.32398	12.41691	12.656017	10.784522	3.516224	7.471877	3.12795	6.795092	14.36664	3.134492	15.70557	4.679862	13.00578	13.37206	8.48388	13.505	7.521929	11.55316	12.343913	6.690459	10.255126	9.396514
GSM1297286	3.176851	12.17483	11.309839	7.414306	9.564183	3.449181	10.121247	5.549767	2.982978	6.547569	5.700628	10.961076	6.815893	10.936702	3.788448	3.265578	3.111657	11.21056	7.761745	5.644055	3.198532	9.597882	5.138833	8.629256	7.437251	3.378256	3.416555	9.225751	14.04025	11.607591	10.162442	3.106766	8.056978	2.977243	9.082741	12.9872	4.380378	15.15756	4.092275	12.41736	14.22154	8.971304	13.76984	7.50814	12.77758	14.51857	7.090578	9.705663	9.453555
GSM1297144	3.404378	11.3796	12.003696	6.862821	9.878156	3.725577	11.350258	4.973155	3.909466	4.557891	5.484805	10.824286	6.444034	9.790524	4.241625	4.345246	3.460369	12.191343	6.845709	7.570069	3.26454	6.50764	5.277562	9.887683	6.989679	3.936016	3.228916	6.90415	13.68043	11.727221	10.412086	3.546976	7.475837	3.266295	6.383999	15.0669	3.262344	14.90296	5.411685	12.49288	12.90695	9.083496	12.24929	7.513425	11.55182	13.722979	7.393824	7.541891	7.885512
GSM1297214	3.023096	11.74465	10.894745	9.05567	7.985774	7.300797	10.114821	4.133608	4.859389	4.061734	7.356999	10.490556	7.750438	10.269288	3.363039	3.430641	3.027576	12.313639	7.457457	5.585535	3.409363	9.90396	5.517407	6.816998	6.703693	5.412627	4.343091	8.054773	13.67736	12.794117	10.491272	3.010483	8.117316	2.948161	7.62119	14.47311	4.500955	15.19346	5.522694	13.30188	13.27646	8.833608	14.80713	7.806171	12.07772	12.586302	6.573358	10.737016	8.731353
GSM1297278	2.97144	11.61109	11.131212	8.144547	10.834038	3.899988	9.789443	5.349462	3.264674	6.343881	5.788863	10.591883	6.376639	8.928934	2.945757	2.883371	3.130356	11.177032	7.972401	4.04038	2.876544	7.985454	5.036116	9.863624	7.24533	3.046304	4.551105	7.37549	12.68042	10.971013	8.939739	2.960516	7.190458	2.832031	8.95149	13.78973	3.826564	14.90508	3.603661	12.02886	13.60782	7.848848	14.04796	6.375503	11.36961	14.601201	6.430553	8.42482	9.569343
GSM1297140	3.000457	11.85172	9.992511	9.004108	9.396057	3.315404	11.558935	5.352068	4.285445	7.155289	4.808479	10.771811	7.14175	10.450036	3.972456	3.271787	3.08286	11.138461	8.544468	5.768488	3.042193	8.915416	6.607242	9.573678	7.572029	4.518473	4.80951	9.108288	14.1959	11.669857	10.370786	4.219929	8.40637	3.189156	9.520834	13.32027	4.928464	14.75785	4.467794	14.07634	14.2186	10.25042	13.65601	7.754559	12.08369	13.840878	7.558311	10.319223	10.322128
GSM1297126	3.739136	11.95066	11.748779	8.473114	8.02362	5.174952	11.001079	4.220367	3.642657	6.57651	6.78548	10.347657	5.835	9.253595	3.839304	3.984336	3.820601	12.114935	6.462173	6.582944	3.617257	10.820704	5.736795	10.782238	7.293485	3.903359	3.631091	8.682951	14.40287	12.486817	10.353725	4.552354	8.864761	3.65563	6.752329	13.48703	6.339386	14.4845	5.593845	14.2065	13.61256	8.245543	13.25802	8.536401	11.46853	12.796802	6.793323	10.153421	9.321845
GSM1297100	4.58223	12.20389	10.742155	8.898403	8.804313	4.821475	11.454433	3.660815	6.320684	4.104982	6.745598	10.914011	6.161869	9.261194	3.481349	3.289377	3.400891	12.536272	7.853434	5.914751	3.134492	10.216978	5.524971	11.50672	6.509428	4.970485	3.158788	8.001992	14.61057	12.658466	10.387474	3.694034	8.212064	3.263968	8.430558	12.48455	4.427011	15.16196	5.125769	12.67396	13.77593	9.218055	14.22251	7.183306	11.232	13.785834	6.776708	10.615988	10.416006
GSM1297228	3.048905	12.52124	10.717586	9.183929	9.898981	5.609543	10.507667	5.642899	4.05694	5.993385	6.742265	10.612584	6.943596	10.122161	5.825139	3.165689	3.017403	12.534127	7.854375	6.708488	3.630263	9.521604	5.025068	10.584768	6.850135	3.793394	5.957159	9.139031	13.63762	12.570522	10.356772	3.037234	8.56642	3.445079	8.165664	13.51935	3.865362	15.39139	4.981929	13.31643	14.23748	9.432816	14.11767	7.42007	12.20218	14.24042	7.085231	10.583475	9.994464
GSM1297230	3.737677	12.40821	11.329537	8.03478	9.817117	4.990613	9.667801	6.013683	4.169428	5.847149	7.910028	11.200158	7.550519	9.717339	6.204353	4.099547	4.848293	12.004877	7.954949	6.928135	5.785945	10.72956	5.735745	10.348851	7.471713	3.88915	7.249321	8.849419	13.25558	12.156187	10.557223	3.637058	7.497555	4.448244	8.329322	13.84034	3.577965	15.62074	5.467155	12.99622	13.29316	8.637867	14.53105	7.868192	12.14944	13.015183	6.815409	10.110954	8.552881
GSM1297162	3.088896	12.21652	12.606059	9.35622	9.925044	4.30791	9.453395	5.64139	3.757728	4.532248	5.752653	9.732123	7.050689	9.713721	4.79058	3.38084	4.309062	11.630009	7.288615	6.187919	3.403027	10.804313	4.129602	11.610264	7.209237	4.957935	5.133823	8.683233	12.64274	11.951988	10.354903	4.073227	7.230254	3.706254	6.979414	14.60582	4.066061	15.91807	4.69812	13.78765	13.22315	9.586539	13.55324	7.40537	12.32909	12.775662	7.334421	11.352601	7.982864
GSM1297176	3.188761	11.23715	11.761777	10.558709	8.69123	3.726139	10.078372	3.599132	3.922872	4.01606	4.925093	10.764929	8.187149	8.698049	3.617825	4.187745	3.734015	12.50738	5.855636	5.466753	3.390681	9.439413	4.930806	7.828982	5.724728	3.366686	4.392359	7.425855	13.2018	12.625513	9.851372	3.650619	6.576008	3.350047	6.869212	13.19671	3.553152	15.68913	5.848261	12.59918	13.242	8.365337	15.61138	7.044183	11.12753	12.520044	6.163738	9.65627	9.840773
GSM1297178	2.877511	11.17613	11.818235	9.014249	8.190071	4.168613	10.109128	3.385511	2.913842	3.436438	6.114042	10.397186	6.881192	8.871377	3.358308	4.096439	4.035158	12.781892	6.012629	6.288089	3.784156	9.033552	3.867507	9.118515	5.865953	3.384489	3.904662	6.609956	13.31173	12.665817	9.45955	3.279903	4.771384	3.207039	7.050375	12.847	4.153415	15.24044	6.287083	11.91622	12.90931	8.069677	15.49808	6.380296	11.08175	12.457385	6.314683	8.686278	9.957986
GSM1297094	3.330982	11.60905	11.547983	10.012286	8.696832	5.17212	10.999997	4.190383	3.433246	6.724304	9.369995	10.152488	6.497857	9.514276	3.623459	4.311896	4.283596	12.808933	7.035147	5.065069	3.237433	10.411012	5.410703	8.743149	6.637534	4.360255	5.761388	7.992704	13.22315	13.04171	10.867857	3.620854	7.243579	3.625812	6.93473	13.95238	3.431159	15.54459	5.559054	12.58995	13.41165	10.907795	15.37249	7.367488	11.37577	11.839322	5.465983	11.044169	9.930158
GSM1297090	2.929431	11.08618	11.331759	8.58425	7.904584	4.485731	10.626098	3.900421	2.965658	4.926168	7.721304	10.939911	6.226757	8.249148	3.127307	3.281352	4.03453	12.272198	6.102541	5.903276	3.780612	9.325363	3.217434	8.81234	6.605173	6.205756	4.05694	6.663954	13.65935	12.804235	10.788987	3.092914	7.301137	2.997034	5.495472	13.4555	4.394058	14.42702	5.657036	12.30096	12.51466	9.265207	13.32336	6.906051	11.68588	13.026028	7.681302	9.548072	10.705507
GSM1297150	3.008249	11.09825	10.379694	8.031179	7.815116	3.025146	9.728699	3.746085	5.278964	5.368578	6.646729	10.308784	6.563856	8.771577	2.972725	3.091429	2.986951	12.310761	7.164871	5.392395	4.400471	8.929545	4.190613	7.552537	7.224035	4.53352	5.158488	6.939673	12.17831	12.702108	10.173953	3.095195	7.116127	3.395581	7.261055	13.67972	3.619143	14.6308	4.586047	12.46107	13.05673	8.511664	14.03317	7.416867	11.43823	11.513628	5.987381	10.198291	9.619017
GSM1297122	3.402821	11.91073	11.328346	7.359642	8.519296	3.911207	10.734749	4.021312	5.569226	3.501981	5.341041	10.565611	7.145053	9.202358	5.190727	3.52383	3.755267	12.665646	7.234989	7.46891	3.117732	10.256634	3.314962	10.443347	8.018756	3.132332	3.277869	6.992259	12.78206	12.420264	9.824794	3.522634	7.089612	3.114731	6.848712	13.28444	3.457694	14.35126	4.915972	12.53862	13.43751	8.79944	13.73588	7.837496	11.55818	12.941572	7.341144	9.171885	7.964169
GSM1297244	3.165069	12.37003	12.034131	7.232277	10.25633	5.348134	8.9399	5.924523	4.967997	4.8419	6.919882	10.113907	8.698348	11.646496	4.341985	2.981253	3.243404	12.125403	8.073029	6.118891	3.488475	8.999654	4.087434	8.166768	8.392568	3.859195	3.570246	8.991352	12.08905	10.724009	10.259775	3.371881	8.89962	3.238005	10.567246	15.16604	3.627415	15.82748	6.58853	13.45012	13.60081	9.239678	14.27024	8.754279	13.25919	13.759917	7.639084	10.840331	5.675825
GSM1297208	3.292351	10.91704	11.844337	9.241363	8.590977	4.144522	10.524141	3.589398	4.423335	4.379297	4.56596	10.96489	7.676983	9.105197	3.987976	3.576726	4.159936	12.001171	6.596333	6.601343	3.450425	9.175115	5.051193	9.926775	6.845217	4.111378	3.75233	6.764402	13.67386	12.108321	9.817268	4.071686	7.345011	3.675584	5.224298	15.38445	3.773031	15.36249	5.862518	13.21936	13.5406	9.648561	13.53351	7.726063	11.17807	13.927054	6.512602	9.165409	8.395927
GSM1297308	3.099402	11.28519	10.104326	7.371725	9.228368	3.97614	10.915674	6.482074	7.816672	6.794137	8.340714	10.323526	7.058536	9.74568	3.245524	3.772186	3.084269	12.006698	7.325321	5.654829	2.968089	11.46973	3.921454	10.778689	6.87275	5.626357	4.689279	7.852952	13.53531	12.130069	11.750863	3.141052	8.292455	3.242972	8.596881	14.74181	4.842115	15.69966	5.147334	12.53395	13.93494	8.351865	13.57334	6.821815	11.78792	13.595345	6.935856	10.447803	11.922965
GSM1297160	3.139813	12.12993	11.357672	8.208762	10.281837	4.07451	8.992086	6.035454	3.182313	6.007165	5.234826	10.289	10.134987	10.022449	3.234074	3.641891	3.104774	11.747895	8.1371	6.133265	3.736479	10.090002	3.999802	6.370223	7.293816	3.216375	5.893884	8.955338	13.52229	12.629675	9.5915	3.43434	7.608374	3.928045	7.51046	11.29911	5.537848	15.07932	5.174952	13.62994	13.0608	8.567166	15.66816	7.622388	12.00564	12.086064	7.057617	10.625346	8.6793
GSM1297296	3.336436	11.40544	10.496489	8.024983	10.054975	3.801618	8.75334	4.648115	6.097021	4.131875	6.374169	10.116055	7.080977	10.194166	3.106431	3.301457	3.13736	11.953033	8.414146	5.504676	2.993919	10.163835	3.852056	8.364546	7.171971	3.088322	3.074974	7.498661	12.50932	12.05133	10.436142	3.255327	6.358684	3.443636	9.214963	14.15294	3.749998	15.44238	4.357202	12.01492	13.77544	8.826851	14.11955	7.420547	11.62331	12.614361	7.18314	10.066907	7.248072
GSM1297078	3.101606	11.60241	11.01443	10.865897	8.399403	3.721463	10.855104	3.882986	5.014666	3.24623	6.272706	11.129584	7.790379	10.090376	3.473431	3.391037	3.161484	11.979284	7.20863	5.98918	3.386361	10.07744	6.276841	9.910511	6.374349	4.547077	4.723015	8.168936	13.82636	13.114296	11.349211	3.133205	8.613148	3.285959	7.31041	12.94046	3.570038	15.18664	5.624269	13.4247	13.68163	8.563436	14.78869	7.628448	11.68767	11.723465	6.680462	10.764174	10.338538
GSM1297112	3.317763	11.84129	12.118961	8.068315	9.025392	5.414924	10.63083	4.106504	4.196022	3.551628	7.72362	10.442759	7.183448	10.038097	3.450425	3.169995	3.50552	12.929922	7.199296	6.908917	3.128807	10.37621	4.679671	12.5648	7.0791	3.277564	4.462632	8.444544	14.14429	12.90948	11.045017	3.455894	9.423138	4.548399	8.469344	14.93406	3.229324	15.04719	4.428669	12.96821	13.57124	9.176949	13.97808	8.069369	12.09153	12.409034	7.057769	11.121598	10.488419
GSM1297198	2.957162	11.60551	10.837802	7.577148	8.517795	3.853571	9.767395	4.144295	3.155587	3.80471	4.47933	11.333467	8.780092	9.533072	3.452065	3.939637	3.509038	11.237147	7.625464	5.503913	3.215682	9.212214	4.6002	9.472022	6.492516	4.020669	3.215955	6.650937	13.79642	12.312855	10.074373	3.432543	8.123878	3.113651	7.281784	14.14084	3.370101	14.1732	5.148135	13.16528	13.33027	9.52634	13.99128	8.1879	11.05466	14.306995	6.803168	9.377466	10.338376
GSM1297132	3.132978	12.98225	12.15486	9.85121	11.076192	5.7652	9.030556	4.404426	3.584146	5.506607	4.403954	9.942122	7.282571	10.399429	3.480978	4.487427	3.53462	12.274241	8.343986	6.225022	3.209791	9.455087	5.06528	5.843332	7.145969	3.198153	7.395399	8.325722	12.0205	10.802701	9.260302	3.537245	8.16235	3.281503	8.743289	13.34077	3.29406	15.97451	5.012216	13.53793	13.75613	8.401291	15.65084	7.060933	12.42358	12.603238	7.031715	10.92624	8.335866
GSM1297156	3.183307	12.21426	10.456157	7.455252	8.193517	3.906634	10.297097	3.860875	4.808066	6.457389	6.973051	10.752942	6.07762	8.698049	5.392783	3.148514	3.368271	12.403886	6.615749	6.906051	3.384151	8.273592	5.247007	10.563528	7.019538	5.896338	3.26454	7.577303	13.11176	11.469574	9.617155	3.265442	7.911412	3.156927	6.37631	14.58769	3.851619	10.76446	4.279071	12.17294	13.29215	7.752415	13.9094	7.255858	11.41385	12.724991	7.258223	9.327661	9.070354
GSM1297080	3.211448	12.08106	11.213657	9.372113	8.26556	5.044535	10.520951	4.38891	3.755044	3.804926	5.962534	11.855782	8.0601	10.069768	3.799662	3.564969	3.072994	12.406661	7.681002	5.515242	3.891965	9.769677	7.11191	7.396775	6.338219	3.882111	4.660271	7.900387	14.02099	12.474915	10.09655	3.06429	8.654468	3.089248	8.69356	13.07743	4.083916	15.28886	6.069272	13.64986	14.09042	9.584523	14.85002	7.644929	12.20048	12.220306	6.66184	10.639378	9.550393
GSM1297242	3.217589	12.97822	11.61862	6.870984	10.478286	3.799232	10.680811	5.622975	3.757311	6.239749	5.250184	10.478435	7.401157	11.999293	3.765302	3.096025	3.253442	10.359472	9.889071	5.324966	3.5819	8.013547	6.840955	8.896861	8.788596	3.188883	5.135234	9.5313	11.59069	11.974061	9.753457	3.254014	6.942632	3.891153	10.457869	15.38518	4.008667	16.04025	5.700263	11.61876	13.61231	9.310802	12.6429	8.454138	13.54958	10.661012	8.15176	10.185886	6.997719
GSM1297204	3.638875	11.39129	11.77369	8.866879	8.888219	3.856793	11.31616	4.166893	3.479108	3.684027	5.16428	10.674348	6.948756	9.485028	4.535899	4.229679	3.90814	12.246874	7.235801	6.224688	3.365983	9.239831	5.174521	10.372584	6.441853	3.635265	3.491861	6.324053	12.97185	12.62416	10.577682	3.804926	6.956132	4.30744	6.983656	14.5916	3.642881	11.39564	4.903797	11.79241	13.26516	7.617539	14.12887	7.038434	10.9728	13.033378	6.238082	9.693739	10.6697
GSM1297088	3.341666	11.20114	10.720354	6.724487	9.193621	4.412646	10.336891	3.360651	3.669057	5.203474	5.765566	11.082183	6.398962	8.982916	3.100092	3.301288	4.133401	11.771669	6.661658	5.349856	3.245524	10.205213	3.428672	10.237708	6.875616	4.143455	3.458955	7.708085	13.47464	12.508031	10.646207	2.84057	6.896554	2.886461	6.711199	14.23591	3.40766	14.74367	5.216974	12.26294	13.30997	8.355063	13.53727	7.39631	11.14944	13.059142	6.678964	9.765885	9.17542
GSM1297106	4.940144	12.41691	11.283416	7.892947	8.511392	6.081607	10.356625	5.625771	4.181446	3.170245	5.201486	11.203158	6.772683	9.51006	2.928851	6.404233	3.385183	12.32266	7.940095	6.792176	3.433974	9.634319	3.698588	11.820064	6.344739	3.022786	5.307713	6.17592	13.4751	11.882525	10.411931	3.080594	8.482018	2.903815	8.511664	11.63963	3.185927	14.10072	4.84339	11.86424	12.81017	9.805321	13.448	6.799796	11.1608	12.594432	7.034226	9.745544	9.33044
GSM1297142	3.15766	11.14975	11.446009	9.750053	9.619482	3.554282	10.329779	4.691774	3.479108	5.963234	4.210561	10.718063	7.641386	9.566353	3.609188	4.029058	3.703843	12.138794	7.227337	7.239898	4.783257	8.456739	3.679837	8.6316	5.71729	3.406943	7.112068	6.584561	14.04317	12.138038	9.775074	3.164945	5.008061	4.164264	7.010274	14.21959	2.846808	14.65018	5.789212	12.27729	12.78206	8.939127	15.19552	7.979416	11.77107	14.324402	7.433286	6.880073	8.285774
GSM1297190	4.000622	10.98627	11.082337	9.300335	8.848488	4.868318	11.630454	4.27797	4.760157	4.845532	8.529222	11.045017	6.486942	8.683233	4.621637	3.773257	4.657931	12.713635	6.330944	6.208126	3.725577	11.427955	5.611787	5.430849	6.760754	6.61265	3.916834	8.142033	13.6532	13.123808	11.155808	4.750862	7.645097	4.131034	7.442358	14.63567	3.970521	15.76703	5.462754	13.81457	13.65176	9.686093	13.71869	7.465107	10.81475	12.226617	5.862898	11.691853	10.954841
GSM1297300	3.212131	12.29935	10.614503	8.240685	10.093506	3.470157	10.421803	5.808505	5.397471	6.021366	4.387604	10.981739	7.359642	11.020654	3.292351	3.907267	3.106094	11.638742	8.438572	5.149087	4.263974	9.032049	5.751387	7.745636	7.36875	2.997895	7.11853	8.446244	12.95167	12.318072	9.41811	3.438735	9.839709	3.781857	9.313309	15.14745	4.488884	15.69756	6.456884	12.31593	12.85517	9.004108	13.46314	7.818413	12.53428	11.914277	6.826891	10.108677	6.848549
GSM1297186	3.440673	11.57553	11.714992	10.095036	9.23222	3.755476	10.438848	4.633069	3.251979	5.772748	7.202701	9.704886	6.340724	9.490785	3.768624	4.539078	3.791654	13.002534	6.820544	4.944128	3.779991	10.301888	5.187401	9.830915	6.514561	3.616508	4.948324	8.341166	13.53993	12.936361	10.58866	3.682236	7.610523	3.508512	7.34487	14.21632	3.498362	16.21872	4.908622	12.81475	13.7451	8.733342	14.56632	6.791521	11.3799	14.002435	6.153453	11.012108	9.939807
GSM1297246	3.229455	12.19768	10.738376	7.153231	11.355495	4.073634	9.194339	5.403504	5.524971	6.544343	5.089194	10.350071	6.708953	10.71567	4.022591	3.400386	3.279275	11.971606	7.889355	5.438019	4.181013	8.632606	3.60661	8.534684	8.006102	3.599132	3.067172	9.490469	12.84786	11.18874	10.430794	3.287111	9.183929	3.11251	9.872877	14.62071	4.607995	15.55326	4.799428	12.5878	13.6383	9.217443	14.04466	7.824617	12.56643	14.242398	7.214668	10.648499	7.631624
GSM1297188	3.161604	10.4372	11.569606	9.752062	8.936547	7.616037	11.312203	3.934099	6.235468	3.664851	5.798581	11.209109	7.163145	9.214537	3.651167	3.110843	3.58882	11.61345	6.458695	6.01401	3.876562	10.544926	4.159518	9.579952	6.88293	3.542277	6.108518	8.80872	13.47012	12.991641	10.605932	3.691777	7.271564	3.478586	7.152778	15.49892	4.015856	15.42421	5.222725	13.12196	13.64682	8.694514	14.00447	8.79026	11.91578	13.217987	5.911336	11.687667	9.341743
GSM1297076	3.239599	12.01857	11.132779	9.515307	8.932263	3.779151	10.265725	3.828858	3.910557	4.087235	5.962707	10.064516	7.082071	10.487794	4.188655	3.564761	3.093869	11.743182	7.701453	6.21103	3.037234	9.57549	6.150019	7.944322	7.063002	4.279959	3.623258	8.613906	13.38177	13.061545	10.664169	3.153195	8.249893	3.067061	6.980675	15.1462	3.690345	14.6893	5.524971	12.93206	13.4243	9.399848	14.45466	8.227971	11.82021	13.019739	6.772337	10.985538	8.538157
GSM1297236	3.310854	11.25048	10.863944	7.85391	10.413585	4.622687	9.659051	4.995885	5.648979	5.871338	5.292166	10.255889	5.992161	10.014151	4.038661	3.303468	3.546976	12.71784	6.865815	5.401255	4.23224	10.828444	2.883547	9.818575	7.119495	4.29568	6.040358	8.052321	13.46442	12.29451	10.664468	3.439246	8.47048	3.366512	7.570519	13.88067	3.36724	15.5056	5.135234	12.2793	13.33169	8.181745	14.18248	7.8019	12.46469	12.290299	6.577833	10.738093	10.317106
GSM1297124	3.726339	11.32569	11.540263	9.589818	8.249148	4.187529	10.633361	4.98623	3.717333	5.247625	5.426024	10.280486	6.369386	9.642396	3.773031	4.124421	3.77071	12.901456	7.038434	5.905776	4.702563	10.852098	5.299282	10.128831	7.002726	4.461781	3.427639	8.132254	13.16691	13.037427	10.40577	3.739547	7.754859	4.359584	7.016496	15.29023	5.571259	15.42495	5.082253	13.0664	13.6532	8.342015	14.53225	9.029816	11.77417	14.36976	6.591465	10.616277	7.658152
GSM1297212	3.361439	11.64899	11.244638	8.966033	7.648966	4.045411	10.720767	4.403954	3.439102	4.463741	8.520379	9.898981	6.776533	9.800263	3.303802	3.534991	2.917323	12.744905	7.400671	5.643485	3.23889	10.17425	5.421654	9.782528	6.473242	3.941517	5.77529	7.732409	13.19754	13.189708	10.485332	3.122165	6.918372	2.974981	7.505885	13.09902	3.362499	15.35953	5.885856	12.73116	13.6302	8.404836	14.56591	7.299385	11.53452	12.783797	6.678466	10.216098	5.887979
GSM1297114	3.527379	11.26257	10.988542	7.291287	8.276739	4.455648	9.693891	5.277165	4.792105	5.159264	5.76102	9.43835	5.478242	8.551354	3.718939	3.94172	3.72945	13.29354	6.40489	5.501991	3.450995	10.438091	3.900638	10.984493	6.137019	4.697431	3.505862	7.852952	13.0549	12.299183	11.028512	3.673077	7.814466	3.539784	6.737116	11.73273	3.591699	14.02299	4.656839	12.15804	13.96303	7.67996	14.61441	6.98572	11.25032	11.264699	7.122273	10.863742	9.780558
GSM1297152	2.995591	12.33033	10.847257	8.621124	10.452381	3.186761	9.580581	5.284565	3.178699	5.595889	5.701366	11.870697	6.642863	9.869487	3.884898	3.165437	3.02457	11.838865	7.826623	5.011405	3.254178	9.093737	3.331266	10.126326	7.440209	3.136008	4.31994	8.569732	12.4228	10.507219	9.425282	3.544145	7.085386	3.108304	7.502262	13.05507	5.077136	14.47709	4.02517	11.81258	13.26218	8.403614	15.42255	6.925172	11.85795	11.217302	6.582944	9.632606	7.343018
GSM1297234	3.108739	11.7583	11.573736	10.244721	9.491411	4.684589	9.408019	5.335551	3.121586	5.437645	6.943596	10.667256	6.781665	9.412891	4.540679	3.094426	4.119882	12.066244	5.839182	6.098553	3.37119	10.349902	5.002315	10.145498	7.013469	3.550026	5.749561	8.35896	13.40293	12.314612	9.696322	3.620663	8.409398	4.233299	7.094649	14.36229	3.745252	14.33272	4.417292	12.08998	13.65527	9.05024	14.72516	7.071647	11.6579	13.888066	6.544184	10.648195	8.731515
GSM1297180	3.329443	11.91564	11.32734	8.362863	8.923868	3.936458	13.408595	4.116788	3.602837	4.792105	7.679371	11.006688	7.090101	8.951168	3.501239	4.213858	3.491351	12.069772	6.306611	5.899364	3.327122	11.561147	4.241625	10.402284	7.113	7.219504	6.728379	8.907661	14.72787	13.079309	11.199316	3.447839	9.8012	3.376176	6.29772	12.97732	3.366868	15.01449	5.272481	13.4817	15.43642	7.840776	14.93354	6.682255	11.25353	12.327491	6.202793	11.45565	11.388349
GSM1297082	3.260153	11.77698	10.760404	8.090942	8.254049	3.3923	10.730156	3.521143	3.236796	4.568525	6.031996	10.532043	6.940592	9.777523	3.369959	4.161376	3.395752	12.187328	6.707704	5.850948	3.167789	10.147018	4.568093	9.421896	6.770091	4.408498	3.217861	7.748405	13.40947	12.967586	10.274402	3.349518	8.447639	3.723107	6.19283	14.93136	4.168824	14.99964	4.931393	12.9803	13.50042	8.642515	14.14429	8.066401	11.77522	13.576005	6.743667	10.864538	9.945429
GSM1297108	4.871491	11.51679	10.588511	7.806972	8.680202	5.161854	10.841861	4.07516	4.950017	5.030756	6.484623	11.452083	7.571876	9.694508	5.632279	4.158634	5.307713	11.331478	6.232581	5.985562	3.981983	11.037558	6.642091	9.960892	6.852662	4.545332	5.746482	7.741642	14.16366	12.959381	10.868295	5.376539	7.807549	4.763151	8.138337	15.04953	6.807739	14.75785	4.760385	13.91187	13.94822	9.99857	12.80965	9.637621	11.50106	12.494332	5.895664	11.358695	9.18345
GSM1297110	4.212293	11.79455	11.77762	10.590376	8.814849	4.378458	11.215987	3.878499	5.90098	4.803917	8.235415	10.669264	6.632208	9.191651	4.351327	3.615151	4.368077	12.815098	6.861228	6.340567	3.712709	10.274568	5.613483	10.2328	6.950755	4.021786	3.896502	8.55701	14.18118	12.707057	10.662816	4.347825	7.551288	4.046733	7.76314	15.29168	5.692478	14.26666	4.929514	13.66103	13.44972	8.403771	12.89312	8.796419	11.54332	13.271222	6.640971	10.644883	11.137872
GSM1297118	2.918581	11.87643	11.483264	9.920116	8.684928	3.328333	9.61916	4.636303	4.27949	6.786131	6.016224	10.748747	7.038119	9.781478	4.555359	3.544884	3.329682	12.302809	6.712952	6.292186	3.48568	9.804238	5.045712	6.985072	6.143072	3.728592	3.510886	7.685946	13.78662	12.52055	8.464904	3.140672	6.331112	3.668288	7.10407	14.71537	3.192551	14.8986	5.155213	12.88473	13.49238	9.191345	14.62511	7.629887	11.8374	13.775439	7.058944	9.534452	9.121228
GSM1297116	3.203743	11.95214	11.414134	6.876248	8.615111	4.152983	11.524738	2.882424	4.03823	4.028832	3.065217	11.341173	6.35129	9.520226	2.953835	3.617825	3.843957	12.257562	6.248637	6.673815	2.962105	9.176514	5.681029	9.845979	6.268096	3.264817	2.968264	6.853497	13.72201	12.247353	9.086111	3.511629	7.692436	3.295298	6.924019	14.47865	3.124029	14.22663	5.413577	13.26102	12.82353	8.547997	13.7972	8.408506	11.59959	14.165208	6.782147	8.635856	10.527773
GSM1297086	4.554107	11.54257	11.056896	9.808233	7.709848	4.313602	9.983209	3.311947	3.295748	4.394772	5.813341	10.369246	5.832995	8.646046	3.844372	3.459121	4.244932	12.262939	6.683734	5.650665	3.536689	9.81448	4.948949	10.029183	5.68789	6.519682	3.539784	6.566884	13.75915	12.272798	10.4631	3.508342	7.397106	3.226592	5.444298	13.51422	3.831373	14.20845	4.653042	12.68657	13.02767	9.427118	13.69945	7.136879	11.03902	14.425923	6.354414	9.871673	7.967408
GSM1297164	3.11251	12.28583	11.097335	11.035706	10.140678	4.781151	9.169538	5.465392	3.069827	4.940527	4.765269	10.579659	6.979716	10.533504	4.268691	3.311024	3.01893	12.435481	7.202847	5.565029	3.250421	10.068114	4.545772	7.708979	7.114246	3.945977	4.708848	8.887442	13.49891	12.490917	11.006117	3.106541	8.014777	2.992407	7.724989	14.61271	5.3137	13.0251	5.217771	12.7432	13.46203	8.854158	14.55804	7.238287	12.03866	14.568889	6.52419	10.515623	9.813541
GSM1297166	3.120218	12.45563	11.244502	10.106724	8.539403	4.052367	11.028799	4.785984	5.681788	5.377881	6.676729	10.325194	6.466853	10.124282	3.649022	3.073342	3.195044	11.832392	7.342696	6.492192	3.008358	9.853221	4.760783	8.850175	7.389191	3.106541	3.117943	8.433978	13.39099	12.607714	10.38547	3.337787	8.352774	3.155801	7.609277	15.4302	4.458635	15.55863	4.76637	12.95938	13.24373	9.188603	14.50531	8.188953	11.88421	12.930265	6.695069	10.521739	9.543795
GSM1297216	3.164434	12.0394	10.667979	8.056204	8.154232	4.871252	10.532527	4.740639	3.123311	4.522996	6.214589	10.324612	6.935528	10.29816	3.939217	3.559545	3.04671	12.331584	8.067428	6.290462	3.539784	9.810719	6.119063	8.633073	6.948905	4.158193	4.800923	8.540372	14.24854	12.889667	10.641355	3.064605	8.800353	2.994026	7.714645	15.24113	4.40268	14.40039	5.774012	12.95237	13.57761	9.314441	14.56012	7.79961	11.95423	14.801868	6.926972	10.584768	8.514754
GSM1297232	4.855836	11.87236	10.203707	10.074846	8.028111	4.169878	10.730021	4.850577	4.871252	5.367584	8.524014	10.489519	6.151211	8.988657	6.298082	4.444117	4.211867	12.565935	7.218267	7.842151	4.409145	10.240898	6.570194	9.384364	7.54174	5.648788	4.766147	8.059157	14.33034	12.269777	10.488568	5.208841	8.327463	4.743173	7.761592	14.36522	5.402259	15.3457	5.913482	13.82318	14.15267	9.286903	12.47103	7.007341	12.40245	14.061195	6.905252	10.570453	6.800254
GSM1297102	5.322671	11.2544	10.865293	8.833467	8.400184	4.465424	10.826808	4.450509	4.995664	4.328317	6.501046	10.012445	6.658065	9.466743	3.821651	6.270865	3.951608	12.448328	7.535343	6.12712	3.306493	10.348851	5.521563	9.85231	6.688548	3.527209	3.306659	7.796019	13.80625	12.910006	10.047564	3.96445	8.807358	3.372905	8.231164	13.80543	3.164186	15.4349	4.737795	12.62151	13.38756	8.5809	14.37594	7.614639	11.67032	13.782334	6.672197	10.76788	10.415564
GSM1297148	3.758336	12.41976	10.498864	9.519632	9.741831	5.187816	11.278998	4.649826	3.937294	5.509568	6.076422	13.040804	9.083201	9.347248	5.124915	4.760994	5.238653	12.689849	6.582457	6.663789	4.688438	9.459261	4.894172	12.308556	6.061533	6.545014	4.603754	7.392419	12.94789	12.157725	9.01744	5.076314	6.080065	4.804325	6.684561	10.82724	4.737997	15.19962	5.429568	12.22631	12.9018	8.204055	14.28275	7.591191	12.60054	12.025076	7.883516	8.422421	11.546511
GSM1297206	3.27682	11.40235	11.737021	8.142995	9.782073	4.061501	11.29613	4.148977	3.388059	3.847173	5.525162	12.447863	6.463376	9.02372	4.405609	3.97656	4.13043	12.022667	7.173526	6.093905	3.433974	9.198284	4.658123	9.648561	6.366378	3.619893	3.645616	6.267244	13.16691	12.017633	10.810329	4.021539	6.365531	3.700762	7.465107	13.48663	3.794679	14.67913	5.445439	12.26652	13.31255	7.986694	13.91777	6.99818	11.11288	11.715283	6.756046	9.445303	9.686241
GSM1297210	3.53151	11.51994	12.125096	8.920591	8.908475	4.849503	10.60534	3.312876	4.076394	3.604453	4.607995	11.521612	6.770414	9.607021	4.113765	5.33696	4.340694	12.170476	5.726824	6.009291	3.629437	8.991496	4.944987	10.613036	5.600944	5.188407	3.712529	6.069439	13.03616	11.988628	9.346035	4.116356	7.911881	3.766086	4.320571	14.04025	3.947248	13.87261	5.202043	13.633	12.39507	8.829501	12.99895	7.385998	11.25827	13.525511	6.839336	8.339505	10.628379
GSM1297312	3.196648	11.54946	12.0592	7.270004	9.869632	5.390865	10.892545	5.820451	4.172286	7.475689	4.456478	11.211573	7.135949	10.800584	3.312709	3.328333	2.877138	12.121934	7.249623	4.394058	3.279752	10.392215	4.567032	10.946388	7.614214	3.708456	6.926667	8.104652	13.79147	12.190892	9.974679	3.175288	9.914982	4.038891	7.222406	14.52268	3.115938	16.2532	4.800062	13.10926	13.54105	8.572024	13.62106	8.128713	12.78905	13.830745	7.431258	11.178849	6.625668
GSM1297200	3.859612	11.44189	11.205541	7.761133	7.889355	3.81525	10.776378	3.995497	3.975516	4.194119	4.771384	11.285485	6.766347	9.552669	3.740764	3.496154	3.817172	11.539526	7.152628	6.038597	3.387908	8.562532	4.608201	6.018321	6.453116	3.61336	3.334212	6.639174	12.96599	12.331584	10.03023	3.660607	8.395299	3.370267	6.39139	14.60083	4.332259	14.45964	5.819906	12.59151	12.98979	9.230742	13.39122	9.131674	11.25943	13.209291	6.462351	9.463027	9.795351
GSM1297202	4.406703	11.46749	11.301743	8.034627	8.400333	3.407494	9.380201	3.047512	6.167736	2.900097	6.327236	11.001214	7.306655	9.551928	2.887027	3.098204	3.285471	12.290609	6.933492	6.286581	3.325977	8.922407	4.464593	12.019903	6.083169	5.989356	3.453834	6.934413	13.14808	13.754404	10.446274	2.899468	4.838303	3.010401	6.283128	15.20094	3.734589	14.9657	4.935151	12.41381	13.01919	8.391312	13.96854	7.717665	11.17748	13.509011	6.805835	8.366666	11.46973
GSM1297254	4.25366	11.96338	11.601655	7.283052	11.132065	4.177655	9.353627	5.852553	3.491185	7.009806	5.796922	10.296641	7.794928	11.837247	3.509419	3.438239	3.832514	11.331034	8.767146	6.015023	3.583046	9.323656	4.026235	6.634691	7.905227	4.371963	5.008885	9.18891	11.52129	10.965182	9.845829	3.649813	8.678199	4.300684	10.051559	14.91144	4.584149	15.78377	5.166666	12.42948	13.85726	9.199695	13.82318	8.169725	12.86897	12.360369	7.964652	11.144712	7.608529
GSM1297248	3.405245	12.94859	12.306838	7.735797	11.372021	4.039083	9.22141	6.306611	3.135892	8.10712	5.996901	10.516102	6.845709	11.955287	3.800534	2.963216	3.278841	10.825918	8.709005	4.940144	3.056331	8.386178	5.23384	10.549347	8.56745	3.924795	3.010865	10.116213	12.8842	11.349651	9.656882	3.279903	8.043558	3.147411	10.563528	14.67236	4.208643	15.35413	4.993721	11.88478	13.62476	9.557255	13.39888	10.028734	13.07323	12.899003	7.80083	10.996096	8.439798
GSM1297222	3.012499	10.89761	11.314073	6.887904	11.282256	3.010401	11.146644	3.626618	3.861063	5.928833	5.401078	10.58921	8.011263	11.589538	3.660212	5.802051	2.960127	11.460244	8.449532	5.101364	6.517896	11.049872	5.735919	10.872181	6.61265	3.13428	6.715079	5.88265	13.8902	11.274308	9.786827	3.517979	3.774502	3.373589	4.717717	10.36356	2.891716	14.86355	8.478824	12.49719	14.57433	8.545084	14.6101	6.641471	13.47054	11.469574	6.561036	8.240987	9.868678
GSM1297310	3.073107	11.83528	11.147376	8.094336	10.285451	5.861943	10.56116	5.263095	3.162994	5.013223	8.859114	10.972659	6.888719	9.702347	4.840654	3.222815	3.205608	12.353897	7.618175	5.269249	3.176503	10.538517	4.56596	6.766833	7.782109	5.364244	3.516964	8.729876	13.11138	12.735217	10.692859	3.157049	9.69345	3.122269	8.755477	14.90348	5.114355	16.29434	5.083066	12.77847	13.67269	9.253052	13.41713	7.493678	12.36638	12.953101	6.710243	13.157657	8.879581
GSM1297218	2.997603	11.78107	10.411781	8.522603	8.069677	4.044097	10.701664	3.614384	7.216857	4.265499	5.654037	10.451803	6.948905	10.561928	4.340481	3.475806	3.11251	11.809037	7.411972	6.086932	2.923401	9.924431	6.71718	7.12163	6.841755	4.951665	3.646035	8.221156	13.9116	12.671728	10.907218	3.089248	8.21282	3.002449	7.220329	14.46007	4.469699	14.99908	5.703375	13.75007	13.63762	9.439413	14.15138	8.050463	12.25725	12.718533	6.992259	10.326118	10.391503
GSM1297294	2.953835	11.88222	11.082337	7.862315	10.911612	3.067275	7.74134	5.228917	5.007256	7.23469	6.285141	10.340199	7.908033	10.482463	3.986286	3.262043	2.892149	11.607855	8.037595	4.496423	3.312397	8.26229	4.063721	10.211224	7.878847	2.849361	6.91324	7.098777	13.11024	11.280895	10.403775	4.163583	7.965874	3.619143	9.211908	14.9249	3.101983	15.24869	5.264877	11.89487	13.49555	9.15818	14.19623	7.781671	13.31968	14.09857	7.537331	10.350071	7.048649
GSM1297290	3.164807	11.49635	10.702123	8.068615	10.368508	3.971363	8.810595	5.467532	3.142685	5.715491	6.325254	11.149137	8.226898	10.433811	3.289044	3.414002	3.186882	11.532717	7.743798	5.890991	3.242251	9.617799	5.357589	11.973127	7.719509	4.175765	3.413453	9.044566	13.91078	11.613018	10.673881	3.188761	8.041063	3.526294	9.366931	12.49896	4.765468	15.5693	4.361722	13.14418	13.53836	9.406477	13.79328	7.924598	12.21239	12.593944	7.334577	12.333973	9.101902
GSM1297298	3.073107	11.47295	11.218631	9.973251	8.265703	4.03453	9.673663	4.187529	3.469063	5.086779	5.65164	9.901638	7.106932	8.730247	3.052798	3.433246	3.049429	12.431277	7.196791	5.36272	2.922785	9.968968	4.634782	7.749492	6.287255	3.924576	6.126955	7.758989	12.72929	12.941926	10.211826	3.200504	7.418065	3.237709	8.53377	14.05684	3.70906	15.70365	4.713921	13.04932	13.39558	8.251297	14.61354	7.46056	11.64842	12.769413	7.196457	10.13625	9.647368
GSM1297292	2.958816	11.92582	11.212133	7.629233	9.370896	3.749198	10.052486	5.782005	3.119381	5.106448	6.348452	10.269126	7.567642	10.740809	4.430031	3.410757	3.04466	11.777298	7.900057	5.74937	3.789934	8.72403	4.094946	7.478884	7.335219	3.056542	5.215622	8.771577	13.69733	12.235309	10.913576	3.001687	7.928033	3.625205	9.083932	14.99908	3.181767	15.86985	5.326352	12.53657	13.06985	8.732878	14.84018	8.052166	12.7968	12.941758	7.103141	10.42455	6.221062
GSM1297282	3.182826	12.24223	11.513924	7.252455	9.357409	6.106391	7.54082	4.53352	6.721767	6.370564	4.19731	10.340663	6.481237	9.179371	4.461136	3.084967	3.274197	11.89503	7.513268	3.986728	3.47598	9.569197	4.344597	9.161365	7.86725	5.313797	4.258947	7.182971	12.12285	10.818334	8.794756	3.22644	7.210504	3.260848	8.86276	12.10043	3.827201	16.20282	4.118088	11.88526	12.35149	7.901019	14.59864	8.528611	12.0607	12.875882	6.679815	9.305277	5.826936
GSM1297272	3.292351	12.5284	12.019601	8.388057	10.68435	3.349197	8.989121	5.539006	4.586707	7.131491	5.880506	10.76788	7.167473	9.551619	3.759866	2.875389	2.887027	12.280654	7.125453	6.54774	3.265735	7.703584	4.647688	10.372426	7.642917	4.275527	5.176738	6.38113	12.78649	11.181727	9.938052	3.388059	7.9963	3.446341	7.782708	15.43897	2.976959	14.90712	5.818516	13.14495	13.4862	8.976517	14.07361	7.107267	11.51781	13.798541	7.427119	8.642817	8.380819
GSM1297274	3.749198	11.6941	11.858431	7.119635	10.632606	4.615553	8.829341	4.864751	8.720864	5.440433	5.449166	10.562355	6.363388	9.483782	5.758146	3.405807	4.635852	11.84901	8.100252	5.519876	5.281154	8.297612	5.225696	10.19268	6.901263	3.761341	5.233633	6.892054	12.7262	11.385252	10.36328	4.695359	7.144129	3.969455	8.954265	14.88917	3.388249	14.972	5.181563	12.14869	13.22257	9.163075	13.11827	6.930656	11.60862	14.122158	8.240832	9.70551	6.761061
GSM1297268	2.936817	12.28303	11.325694	9.700644	11.675164	3.07456	7.585179	5.6572	4.081964	10.290659	6.193727	10.563692	6.839336	10.168737	4.647688	3.313017	3.015552	11.645473	7.26694	5.333817	3.315404	8.479139	3.488837	8.740568	7.99379	2.929503	3.793589	8.36156	12.46293	9.547611	10.546727	2.892787	7.963443	3.131125	8.594703	13.6601	4.907099	14.95722	4.679456	12.17815	13.20991	8.698784	13.32562	7.212319	11.78927	14.847864	7.31527	7.510936	6.850135
GSM1297270	5.753206	12.1685	12.622994	9.289725	10.783312	5.287363	10.858086	7.018269	5.893525	5.889394	5.84134	11.995822	7.659976	10.396893	5.422817	5.532003	5.571799	11.628369	8.186825	8.032995	5.668327	7.621512	5.925083	11.010787	7.548238	5.76359	5.316472	7.570069	13.29756	12.215941	10.651347	5.242838	5.627077	5.683252	8.482338	13.99014	5.514823	14.84018	6.844707	12.75959	12.63116	9.440177	14.72787	6.174551	11.06883	14.306647	6.723225	7.283831	9.620568
GSM1297266	2.91438	13.27744	11.689592	9.268311	9.736095	5.125133	10.309258	5.383921	3.035867	6.009832	8.019965	10.861749	7.733172	9.99415	2.839365	3.786732	3.098204	13.30287	7.683826	6.319268	2.996841	10.066161	4.747859	11.692447	7.891853	2.953226	5.847321	8.001042	14.06537	12.11584	10.973509	3.203344	4.323583	3.798589	8.277981	12.69034	3.018736	14.31344	5.082049	13.55165	14.4117	8.842601	15.44881	7.791742	11.85461	14.407674	7.53578	10.960936	10.655638
GSM1297262	3.040379	11.79629	11.755741	5.923488	11.038451	3.066192	9.299554	5.850774	3.521873	4.979752	4.220124	11.453855	6.982081	9.921845	4.84467	2.924098	2.84561	10.555535	7.937457	6.170824	3.161721	9.603315	6.028032	9.973251	7.96925	4.135859	5.259648	8.215311	13.72964	11.522052	9.822841	2.975703	7.460397	3.803066	13.13358	14.08281	2.866692	15.02816	5.339727	13.54417	13.59727	9.858664	13.01159	7.823189	12.0105	11.932141	7.496641	11.076192	8.973481
GSM1297130	4.274425	11.66001	11.332042	7.917823	8.846625	5.802945	10.525043	5.191894	4.687586	5.566361	6.784344	9.99857	6.912945	9.558482	4.128277	2.955347	3.157896	13.055794	7.4963	5.611588	3.621076	10.563066	6.213909	8.064734	7.653463	5.414157	5.000281	8.641356	13.8894	13.206127	11.515156	3.193461	8.793845	3.764496	7.010274	15.43723	4.379733	13.87906	4.772601	12.51694	13.48344	8.816989	13.67409	8.390832	12.16835	13.216776	6.531278	11.713634	9.994317
GSM1297256	3.416712	12.64391	12.741273	6.987484	11.327497	5.079007	8.859559	5.542788	3.626812	6.117144	5.765045	10.717011	8.056204	11.511259	4.01606	3.117381	3.238603	11.778669	8.306963	5.518976	3.343162	9.74758	5.938629	11.300829	7.823491	5.031937	4.695359	9.007935	13.35118	11.357531	10.87916	3.193103	8.524156	3.38033	9.701109	13.35355	3.844372	14.99849	5.313408	12.26325	13.80891	8.853327	14.06442	7.872609	12.9439	11.548135	7.662478	10.426073	9.571818
GSM1297258	3.487711	11.90505	10.866362	8.978474	8.838304	4.832709	9.971065	4.706614	3.555255	4.622273	4.23616	10.325054	7.038903	10.747707	3.586323	3.623459	3.608603	12.354358	7.647866	6.037203	3.328676	9.607484	3.853571	9.220659	6.998925	5.242044	3.480211	7.81187	13.31356	12.241919	10.586252	3.518728	9.135468	3.420565	8.571728	14.43384	5.847907	15.43184	4.784334	12.72416	13.45035	8.635856	14.21435	8.069216	12.05558	13.071874	7.060933	10.707761	8.527971
GSM1297238	4.185785	11.25062	11.459334	7.734091	9.311096	6.704456	9.317465	6.319613	4.297429	8.92725	5.946886	10.151576	7.090879	10.751302	3.767567	4.136944	3.751073	10.652524	8.118549	5.578508	4.134718	10.603402	5.328715	7.427903	7.888271	5.677134	3.43892	8.567166	13.36287	11.963054	10.097156	3.782941	8.082112	3.543419	9.430494	14.90241	3.898456	15.10552	5.462582	12.93171	13.72612	9.15587	14.00874	8.45429	12.08741	12.041232	7.531129	11.102976	8.135109
GSM1297240	3.262043	12.41494	11.396102	6.805835	9.936952	6.845709	9.550393	4.570913	3.397833	3.831373	6.738926	11.614961	7.697302	11.185257	3.401932	3.082447	3.411654	10.928598	7.797527	5.859961	3.090979	11.377987	3.96203	10.60518	7.485213	4.463741	4.300044	8.770526	12.76566	11.90819	10.046931	3.370996	7.206445	3.75337	9.13949	13.41651	5.579658	14.74136	5.080622	13.02457	14.43896	9.081035	12.76101	8.192758	12.38529	12.876579	7.383462	10.372584	7.94294
[truncated: 5,000 more columns]
