# Supplementary material for: Spatial heterogeneity and Immune infiltration of cellular lysosomal pathways reveals a new blueprint for tumor heterogeneity in esophageal cancer
Source: Front Endocrinol (Lausanne). 2023 Apr 5;14:1138457. doi: 10.3389/fendo.2023.1138457 (PMC10113631; doi:10.3389/fendo.2023.1138457)
Supplement: Supplementary file 1 [file DataSheet_1.zip › dabaset_raw_data/GSE53624.exp.csv]

	title	event	gender	time
GSM1297172	cancer tissue from patient 210	1	male	1.433333333
GSM1297138	cancer tissue from patient 81	1	male	3.833333333
GSM1297306	cancer tissue from patient 96	1	male	4.2
GSM1297196	cancer tissue from patient 236	1	male	4.9
GSM1297226	cancer tissue from patient 129	1	male	5.066666667
GSM1297304	cancer tissue from patient 7	1	male	5.833333333
GSM1297146	cancer tissue from patient 122	1	male	6.2
GSM1297170	cancer tissue from patient 208	1	male	6.333333333
GSM1297182	cancer tissue from patient 216	1	male	6.633333333
GSM1297184	cancer tissue from patient 218	1	male	6.666666667
GSM1297098	cancer tissue from patient 262	1	female	7.8
GSM1297174	cancer tissue from patient 211	1	male	8.266666667
GSM1297250	cancer tissue from patient 25	1	female	8.366666667
GSM1297192	cancer tissue from patient 222	1	male	8.533333333
GSM1297136	cancer tissue from patient 80	1	male	9
GSM1297104	cancer tissue from patient 266	1	male	9.033333333
GSM1297158	cancer tissue from patient 148	1	male	9.766666667
GSM1297302	cancer tissue from patient 6	1	male	9.766666667
GSM1297096	cancer tissue from patient 261	1	male	10.03333333
GSM1297252	cancer tissue from patient 26	1	male	10.46666667
GSM1297224	cancer tissue from patient 117	1	male	10.56666667
GSM1297092	cancer tissue from patient 259	1	female	11
GSM1297284	cancer tissue from patient 74	1	male	11.5
GSM1297260	cancer tissue from patient 32	1	male	12
GSM1297134	cancer tissue from patient 68	1	male	12.23333333
GSM1297120	cancer tissue from patient 281	1	male	12.56666667
GSM1297194	cancer tissue from patient 223	1	male	13
GSM1297264	cancer tissue from patient 42	1	male	13
GSM1297280	cancer tissue from patient 71	1	male	13.46666667
GSM1297288	cancer tissue from patient 77	1	male	14.36666667
GSM1297084	cancer tissue from patient 251	1	male	15.43333333
GSM1297168	cancer tissue from patient 207	1	male	15.6
GSM1297154	cancer tissue from patient 135	1	male	15.86666667
GSM1297128	cancer tissue from patient 288	1	male	16.83333333
GSM1297286	cancer tissue from patient 76	1	male	17.43333333
GSM1297144	cancer tissue from patient 120	1	male	17.5
GSM1297214	cancer tissue from patient 229	1	male	19.2
GSM1297278	cancer tissue from patient 61	1	female	19.26666667
GSM1297140	cancer tissue from patient 108	1	female	21.23333333
GSM1297126	cancer tissue from patient 287	1	male	21.26666667
GSM1297100	cancer tissue from patient 264	1	male	21.43333333
GSM1297228	cancer tissue from patient 201	1	female	21.53333333
GSM1297230	cancer tissue from patient 217	1	male	21.93333333
GSM1297162	cancer tissue from patient 146	1	male	22.13333333
GSM1297176	cancer tissue from patient 212	1	male	22.4
GSM1297178	cancer tissue from patient 214	1	male	22.7
GSM1297094	cancer tissue from patient 260	1	female	23.13333333
GSM1297090	cancer tissue from patient 258	1	female	23.26666667
GSM1297150	cancer tissue from patient 132	1	male	24.4
GSM1297122	cancer tissue from patient 284	1	male	24.43333333
GSM1297244	cancer tissue from patient 12	1	male	24.66666667
GSM1297208	cancer tissue from patient 247	1	male	24.8
GSM1297308	cancer tissue from patient 97	1	female	25.16666667
GSM1297160	cancer tissue from patient 136	1	female	25.73333333
GSM1297296	cancer tissue from patient 92	1	male	26.5
GSM1297078	cancer tissue from patient 225	1	male	27.56666667
GSM1297112	cancer tissue from patient 275	1	male	31.5
GSM1297198	cancer tissue from patient 239	1	female	32.2
GSM1297132	cancer tissue from patient 30	1	male	32.46666667
GSM1297156	cancer tissue from patient 142	1	male	34.16666667
GSM1297080	cancer tissue from patient 226	1	female	34.66666667
GSM1297242	cancer tissue from patient 11	1	male	35.03333333
GSM1297204	cancer tissue from patient 245	1	male	37.16666667
GSM1297088	cancer tissue from patient 256	1	male	38.53333333
GSM1297106	cancer tissue from patient 269	1	male	42.03333333
GSM1297142	cancer tissue from patient 119	1	female	45.83333333
GSM1297190	cancer tissue from patient 221	1	male	47.16666667
GSM1297300	cancer tissue from patient 4	1	male	48.76666667
GSM1297186	cancer tissue from patient 219	1	female	56.23333333
GSM1297246	cancer tissue from patient 13	1	male	59.13333333
GSM1297188	cancer tissue from patient 220	0	male	60.2
GSM1297076	cancer tissue from patient 224	0	male	60.3
GSM1297236	cancer tissue from patient 297	0	male	60.5
GSM1297124	cancer tissue from patient 285	0	female	60.56666667
GSM1297212	cancer tissue from patient 228	0	male	60.63333333
GSM1297114	cancer tissue from patient 277	0	female	60.63333333
GSM1297152	cancer tissue from patient 134	0	female	60.73333333
GSM1297234	cancer tissue from patient 290	0	male	60.76666667
GSM1297180	cancer tissue from patient 215	0	male	60.9
GSM1297082	cancer tissue from patient 227	0	male	60.96666667
GSM1297108	cancer tissue from patient 273	0	male	60.96666667
GSM1297110	cancer tissue from patient 274	0	male	61
GSM1297118	cancer tissue from patient 280	0	male	61.2
GSM1297116	cancer tissue from patient 279	0	male	61.3
GSM1297086	cancer tissue from patient 253	0	female	61.33333333
GSM1297164	cancer tissue from patient 205	0	male	61.36666667
GSM1297166	cancer tissue from patient 206	0	male	61.36666667
GSM1297216	cancer tissue from patient 231	0	male	61.6
GSM1297232	cancer tissue from patient 268	0	male	61.83333333
GSM1297102	cancer tissue from patient 265	0	male	61.9
GSM1297148	cancer tissue from patient 131	0	male	61.93333333
GSM1297206	cancer tissue from patient 246	0	male	62.46666667
GSM1297210	cancer tissue from patient 249	0	male	62.46666667
GSM1297312	cancer tissue from patient 106	0	male	62.86666667
GSM1297200	cancer tissue from patient 241	0	female	62.93333333
GSM1297202	cancer tissue from patient 243	0	male	62.96666667
GSM1297254	cancer tissue from patient 27	1	male	63.06666667
GSM1297248	cancer tissue from patient 23	0	female	63.26666667
GSM1297222	cancer tissue from patient 112	0	male	63.4
GSM1297310	cancer tissue from patient 101	0	male	63.53333333
GSM1297218	cancer tissue from patient 234	0	male	64
GSM1297294	cancer tissue from patient 91	0	male	64.13333333
GSM1297290	cancer tissue from patient 79	0	male	65.16666667
GSM1297298	cancer tissue from patient 94	0	male	65.26666667
GSM1297292	cancer tissue from patient 87	0	male	65.5
GSM1297282	cancer tissue from patient 73	0	male	65.86666667
GSM1297272	cancer tissue from patient 51	0	male	68
GSM1297274	cancer tissue from patient 52	0	male	68
GSM1297268	cancer tissue from patient 46	0	male	68.2
GSM1297270	cancer tissue from patient 49	0	male	68.6
GSM1297266	cancer tissue from patient 45	0	male	68.7
GSM1297262	cancer tissue from patient 36	0	male	69.63333333
GSM1297130	cancer tissue from patient 29	0	male	69.96666667
GSM1297256	cancer tissue from patient 28	0	male	70.06666667
GSM1297258	cancer tissue from patient 31	0	male	72.13333333
GSM1297238	cancer tissue from patient 9	0	male	72.53333333
GSM1297240	cancer tissue from patient 10	0	male	72.63333333
