# Supplementary material for: Spatial heterogeneity and Immune infiltration of cellular lysosomal pathways reveals a new blueprint for tumor heterogeneity in esophageal cancer
Source: Front Endocrinol (Lausanne). 2023 Apr 5;14:1138457. doi: 10.3389/fendo.2023.1138457 (PMC10113631; doi:10.3389/fendo.2023.1138457)
Supplement: Supplementary file 1 [file DataSheet_1.zip › dabaset_raw_data/KEGG_result.ESCA.1.csv]

	ID	Description	GeneRatio	BgRatio	pvalue	p.adjust	qvalue	geneID	Count
hsa04610	hsa04610	Complement and coagulation cascades	13/108	86/8191	6.82219263771655e-11	1.26210563797756e-08	1.08436956662653e-08	715/710/5329/716/3075/718/2/5270/1191/730/1675/713/712	13
hsa05150	hsa05150	Staphylococcus aureus infection	12/108	96/8191	3.68703581014179e-09	3.41050812438116e-07	2.93022319648111e-07	715/716/3075/718/3872/3868/1675/3866/3861/3860/713/712	12
hsa04061	hsa04061	Viral protein interaction with cytokine and cytokine receptor	11/108	100/8191	6.65697722479313e-08	4.1051359552891e-06	3.52703003839917e-06	6387/9547/2919/2920/2921/6356/6352/7852/6362/6351/10563	11
hsa04142	hsa04142	Lysosome	10/108	132/8191	8.5187356398288e-06	0.000393991523342082	0.000338507653056355	3920/55353/1200/2629/1508/1513/5660/135112/967/1509	10
hsa04512	hsa04512	ECM-receptor interaction	8/108	88/8191	1.88801082404389e-05	0.000698564004896239	0.000600188704064479	1291/7148/1292/1293/2335/1277/1278/6696	8
hsa04657	hsa04657	IL-17 signaling pathway	8/108	94/8191	3.06294059376936e-05	0.000944406683078886	0.000811410578349427	1051/2919/2920/2921/3934/6356/727897/6278	8
hsa04062	hsa04062	Chemokine signaling pathway	11/108	192/8191	4.19129047143485e-05	0.00110769819602207	0.000951706558175432	6387/9547/2919/2920/2921/6356/6352/7852/6362/6351/10563	11
hsa05146	hsa05146	Amoebiasis	8/108	102/8191	5.53106398844801e-05	0.0012790585473286	0.00109893508191533	2919/2920/2921/2335/1277/3315/1278/1281	8
hsa05205	hsa05205	Proteoglycans in cancer	10/108	205/8191	0.000354560048412272	0.00728817877291893	0.0062618207380413	5329/4313/967/3479/4060/7078/2335/1634/1277/1278	10
hsa05133	hsa05133	Pertussis	6/108	76/8191	0.000472769332961748	0.00742037305996118	0.00637539875990975	715/710/716/718/713/712	6
hsa05144	hsa05144	Malaria	5/108	50/8191	0.000479975289207095	0.00742037305996118	0.00637539875990975	4035/3820/3043/3040/3039	5
hsa04060	hsa04060	Cytokine-cytokine receptor interaction	12/108	295/8191	0.000481321495781266	0.00742037305996118	0.00637539875990975	6387/9547/2919/2920/2921/6356/6352/7852/6362/9235/6351/10563	12
hsa04510	hsa04510	Focal adhesion	9/108	201/8191	0.00129564318993587	0.0181840599369586	0.0156232890496771	1291/7148/3479/1292/1293/2335/1277/1278/6696	9
hsa05323	hsa05323	Rheumatoid arthritis	6/108	93/8191	0.00137609102225632	0.0181840599369586	0.0156232890496771	1513/6387/2919/2920/2921/6352	6
hsa04915	hsa04915	Estrogen signaling pathway	7/108	138/8191	0.00224274399026693	0.026076916553976	0.0224046338529182	4313/1509/3872/3868/3866/3861/3860	7
hsa04974	hsa04974	Protein digestion and absorption	6/108	103/8191	0.00232179646400772	0.026076916553976	0.0224046338529182	1291/1292/1293/1277/1278/1281	6
hsa04064	hsa04064	NF-kappa B signaling pathway	6/108	104/8191	0.0024380037939283	0.026076916553976	0.0224046338529182	1647/6387/2919/2920/2921/6351	6
hsa04936	hsa04936	Alcoholic liver disease	7/108	142/8191	0.00263598000812965	0.026076916553976	0.0224046338529182	718/125/2919/2920/2921/713/712	7
hsa04115	hsa04115	p53 signaling pathway	5/108	73/8191	0.00267816980824619	0.026076916553976	0.0224046338529182	1647/5268/3479/2810/64065	5
hsa04979	hsa04979	Cholesterol metabolism	4/108	51/8191	0.00443813457603788	0.0410527448283504	0.0352714905779853	4035/3949/5360/348	4
hsa05134	hsa05134	Legionellosis	4/108	57/8191	0.00660534673497865	0.0581899593319548	0.049995356239688	718/2919/2920/2921	4
hsa05322	hsa05322	Systemic lupus erythematosus	6/108	136/8191	0.00900817925809009	0.0757505983066667	0.0650830176062968	715/716/718/730/713/712	6
hsa04933	hsa04933	AGE-RAGE signaling pathway in diabetic complications	5/108	100/8191	0.0101534926571865	0.0816693974599787	0.0701683016583601	4313/2335/1277/1278/1281	5
hsa05142	hsa05142	Chagas disease	5/108	102/8191	0.0110039266054888	0.0848219342506428	0.0728768823433688	718/915/6352/713/712	5
hsa05143	hsa05143	African trypanosomiasis	3/108	37/8191	0.0125119180031588	0.092588193223375	0.0795494576200832	3043/3040/3039	3
hsa05120	hsa05120	Epithelial cell signaling in Helicobacter pylori infection	4/108	70/8191	0.0134639167701052	0.0958009462488253	0.082309774586473	2919/2920/2921/6352	4
hsa04668	hsa04668	TNF signaling pathway	5/108	112/8191	0.0159917352178501	0.109573000566751	0.0941423788653164	1051/2919/2920/2921/6352	5
hsa04670	hsa04670	Leukocyte transendothelial migration	5/108	114/8191	0.017144070547105	0.113273323257658	0.0973216034816862	9076/6387/4313/1364/7852	5
hsa05171	hsa05171	Coronavirus disease - COVID-19	7/108	232/8191	0.0333248878518523	0.206991960854137	0.177842310605831	715/716/718/730/1675/713/712	7
hsa04210	hsa04210	Apoptosis	5/108	136/8191	0.0335662639222926	0.206991960854137	0.177842310605831	1508/1647/1513/1509/3002	5
hsa04640	hsa04640	Hematopoietic cell lineage	4/108	99/8191	0.0414731459759854	0.247501032437332	0.212646690742743	928/915/914/924	4
hsa04151	hsa04151	PI3K-Akt signaling pathway	9/108	354/8191	0.0435889198644884	0.24881365233574	0.213774460897278	1291/7148/3479/1292/1293/2335/1277/1278/6696	9
hsa04978	hsa04978	Mineral absorption	3/108	60/8191	0.0443829758220509	0.24881365233574	0.213774460897278	79901/4501/2512	3
hsa04620	hsa04620	Toll-like receptor signaling pathway	4/108	104/8191	0.0482286377452925	0.262420528908209	0.225465148592544	1513/6352/6696/6351	4
hsa05417	hsa05417	Lipid and atherosclerosis	6/108	215/8191	0.064328590967127	0.340022552254814	0.29213886424169	3949/6648/2919/2920/2921/6352	6
hsa00982	hsa00982	Drug metabolism - cytochrome P450	3/108	72/8191	0.0691853947271332	0.351888452648485	0.302333748790448	4257/218/125	3
hsa05165	hsa05165	Human papillomavirus infection	8/108	331/8191	0.0703776905296969	0.351888452648485	0.302333748790448	1291/7148/1292/1293/2335/1277/1278/6696	8
hsa00350	hsa00350	Tyrosine metabolism	2/108	36/8191	0.0812301595584648	0.393850737511802	0.338386693395631	218/125	2
hsa00980	hsa00980	Metabolism of xenobiotics by cytochrome P450	3/108	78/8191	0.0834921466865062	0.393850737511802	0.338386693395631	4257/218/125	3
hsa04960	hsa04960	Aldosterone-regulated sodium reabsorption	2/108	37/8191	0.0851569162187681	0.393850737511802	0.338386693395631	3479/2810	2
hsa05152	hsa05152	Tuberculosis	5/108	180/8191	0.0889806076152722	0.398496570370652	0.342378276676918	3920/1051/718/1509/11151	5
hsa04926	hsa04926	Relaxin signaling pathway	4/108	129/8191	0.0904694916517155	0.398496570370652	0.342378276676918	4313/1277/1278/1281	4
hsa04621	hsa04621	NOD-like receptor signaling pathway	5/108	184/8191	0.095530424867826	0.411002990710414	0.353123479927582	1508/2919/2920/2921/6352	5
hsa05202	hsa05202	Transcriptional misregulation in cancer	5/108	193/8191	0.11114143246424	0.464345553836094	0.398954074704127	1051/26471/1647/3479/3002	5
hsa05167	hsa05167	Kaposi sarcoma-associated herpesvirus infection	5/108	194/8191	0.112948918500672	0.464345553836094	0.398954074704127	718/2919/2920/2921/7316	5
hsa05415	hsa05415	Diabetic cardiomyopathy	5/108	203/8191	0.129848024907401	0.522214882779764	0.448673953341362	4313/1509/1277/1278/1281	5
hsa04672	hsa04672	Intestinal immune network for IgA production	2/108	49/8191	0.13611274918965	0.535762948937986	0.460314112601058	6387/7852	2
hsa04145	hsa04145	Phagosome	4/108	152/8191	0.14070307874175	0.542293115983827	0.465924668640443	3920/715/718/11151	4
hsa04913	hsa04913	Ovarian steroidogenesis	2/108	51/8191	0.145161131400184	0.548057332837428	0.470877139450649	3949/3479	2
hsa00600	hsa00600	Sphingolipid metabolism	2/108	53/8191	0.154331545063784	0.571026716736002	0.490611859044873	2629/5660	2
hsa00480	hsa00480	Glutathione metabolism	2/108	57/8191	0.172989291059275	0.62751017345031	0.53914103095873	4257/2878	2
hsa04810	hsa04810	Regulation of actin cytoskeleton	5/108	229/8191	0.184486408341284	0.644856929289842	0.554044929290277	2934/6387/730/2335/7852	5
hsa00360	hsa00360	Phenylalanine metabolism	1/108	16/8191	0.191490130309187	0.644856929289842	0.554044929290277	218	1
hsa00590	hsa00590	Arachidonic acid metabolism	2/108	61/8191	0.191993081917214	0.644856929289842	0.554044929290277	5730/5320	2
hsa04213	hsa04213	Longevity regulating pathway - multiple species	2/108	62/8191	0.196788008490398	0.644856929289842	0.554044929290277	6648/3479	2
hsa03250	hsa03250	Viral life cycle - HIV-1	2/108	63/8191	0.201597990855887	0.644856929289842	0.554044929290277	200315/7852	2
hsa04623	hsa04623	Cytosolic DNA-sensing pathway	2/108	63/8191	0.201597990855887	0.644856929289842	0.554044929290277	6352/6351	2
hsa00910	hsa00910	Nitrogen metabolism	1/108	17/8191	0.202171361615194	0.644856929289842	0.554044929290277	2752	1
hsa00511	hsa00511	Other glycan degradation	1/108	18/8191	0.212712772545651	0.666980727473653	0.573053142808088	2629	1
hsa00010	hsa00010	Glycolysis / Gluconeogenesis	2/108	67/8191	0.220964592367544	0.680295439657393	0.584492810175057	218/125	2
hsa04611	hsa04611	Platelet activation	3/108	124/8191	0.2243136314546	0.680295439657393	0.584492810175057	1277/1278/1281	3
hsa04924	hsa04924	Renin secretion	2/108	69/8191	0.230707963982601	0.687347519166685	0.590551780336668	1508/1907	2
hsa05218	hsa05218	Melanoma	2/108	72/8191	0.245374022664103	0.687347519166685	0.590551780336668	1647/3479	2
hsa04068	hsa04068	FoxO signaling pathway	3/108	131/8191	0.248880429665466	0.687347519166685	0.590551780336668	1647/6648/3479	3
hsa01524	hsa01524	Platinum drug resistance	2/108	73/8191	0.250272285912574	0.687347519166685	0.590551780336668	4257/7153	2
hsa00220	hsa00220	Arginine biosynthesis	1/108	22/8191	0.25351613288955	0.687347519166685	0.590551780336668	2752	1
hsa00340	hsa00340	Histidine metabolism	1/108	22/8191	0.25351613288955	0.687347519166685	0.590551780336668	218	1
hsa04270	hsa04270	Vascular smooth muscle contraction	3/108	134/8191	0.259538026655484	0.687347519166685	0.590551780336668	133/1907/5320	3
hsa03320	hsa03320	PPAR signaling pathway	2/108	75/8191	0.260077439684691	0.687347519166685	0.590551780336668	5360/7316	2
hsa05214	hsa05214	Glioma	2/108	75/8191	0.260077439684691	0.687347519166685	0.590551780336668	1647/3479	2
hsa04140	hsa04140	Autophagy - animal	3/108	141/8191	0.284627151575085	0.741634127343531	0.637193474986476	3920/1508/1509	3
hsa00592	hsa00592	alpha-Linolenic acid metabolism	1/108	26/8191	0.292223316035901	0.750851575925579	0.645112876044167	5320	1
hsa04211	hsa04211	Longevity regulating pathway	2/108	89/8191	0.328500803765406	0.772008977316741	0.663290785632022	6648/3479	2
hsa00591	hsa00591	Linoleic acid metabolism	1/108	30/8191	0.328941053225286	0.772008977316741	0.663290785632022	5320	1
hsa00630	hsa00630	Glyoxylate and dicarboxylate metabolism	1/108	30/8191	0.328941053225286	0.772008977316741	0.663290785632022	2752	1
hsa00410	hsa00410	beta-Alanine metabolism	1/108	31/8191	0.337821627450463	0.772008977316741	0.663290785632022	218	1
hsa05310	hsa05310	Asthma	1/108	31/8191	0.337821627450463	0.772008977316741	0.663290785632022	6356	1
hsa04514	hsa04514	Cell adhesion molecules	3/108	157/8191	0.342548598677881	0.772008977316741	0.663290785632022	9076/1364/914	3
hsa05160	hsa05160	Hepatitis C	3/108	157/8191	0.342548598677881	0.772008977316741	0.663290785632022	3949/9076/1364	3
hsa04970	hsa04970	Salivary secretion	2/108	92/8191	0.342995246802058	0.772008977316741	0.663290785632022	1471/727897	2
hsa05222	hsa05222	Small cell lung cancer	2/108	92/8191	0.342995246802058	0.772008977316741	0.663290785632022	1647/2335	2
hsa05163	hsa05163	Human cytomegalovirus infection	4/108	225/8191	0.345086956164199	0.772008977316741	0.663290785632022	6387/6352/7852/6351	4
hsa04010	hsa04010	MAPK signaling pathway	5/108	294/8191	0.346360784417781	0.772008977316741	0.663290785632022	1647/3479/3315/3925/1844	5
hsa01522	hsa01522	Endocrine resistance	2/108	98/8191	0.3716780157679	0.818576582345971	0.703300506026979	4313/3479	2
hsa00250	hsa00250	Alanine, aspartate and glutamate metabolism	1/108	37/8191	0.388711924338821	0.824826564059797	0.708670333843695	2752	1
hsa05216	hsa05216	Thyroid cancer	1/108	37/8191	0.388711924338821	0.824826564059797	0.708670333843695	1647	1
hsa04310	hsa04310	Wnt signaling pathway	3/108	170/8191	0.38945213543797	0.824826564059797	0.708670333843695	5176/4316/6423	3
hsa05330	hsa05330	Allograft rejection	1/108	38/8191	0.396808455142281	0.824826564059797	0.708670333843695	3002	1
hsa05340	hsa05340	Primary immunodeficiency	1/108	38/8191	0.396808455142281	0.824826564059797	0.708670333843695	915	1
hsa04216	hsa04216	Ferroptosis	1/108	41/8191	0.420466003079683	0.848516313930151	0.729023973846104	2512	1
hsa05219	hsa05219	Bladder cancer	1/108	41/8191	0.420466003079683	0.848516313930151	0.729023973846104	4313	1
hsa05332	hsa05332	Graft-versus-host disease	1/108	42/8191	0.428145717394701	0.848516313930151	0.729023973846104	3002	1
hsa00071	hsa00071	Fatty acid degradation	1/108	43/8191	0.435724593639807	0.848516313930151	0.729023973846104	125	1
hsa04940	hsa04940	Type I diabetes mellitus	1/108	43/8191	0.435724593639807	0.848516313930151	0.729023973846104	3002	1
hsa04975	hsa04975	Fat digestion and absorption	1/108	43/8191	0.435724593639807	0.848516313930151	0.729023973846104	5320	1
hsa00620	hsa00620	Pyruvate metabolism	1/108	47/8191	0.465057702315348	0.896204947170201	0.769996853614227	125	1
hsa00565	hsa00565	Ether lipid metabolism	1/108	50/8191	0.486061352243475	0.904358401045427	0.777002097057522	5320	1
hsa05020	hsa05020	Prion disease	4/108	273/8191	0.487661168227511	0.904358401045427	0.777002097057522	730/6352/713/712	4
hsa04110	hsa04110	Cell cycle	2/108	127/8191	0.501838712459391	0.904358401045427	0.777002097057522	1647/2810	2
hsa05320	hsa05320	Autoimmune thyroid disease	1/108	53/8191	0.50624766546036	0.904358401045427	0.777002097057522	3002	1
hsa05170	hsa05170	Human immunodeficiency virus 1 infection	3/108	212/8191	0.533142815417622	0.904358401045427	0.777002097057522	200315/915/7852	3
hsa05213	hsa05213	Endometrial cancer	1/108	58/8191	0.53816028055562	0.904358401045427	0.777002097057522	1647	1
hsa04370	hsa04370	VEGF signaling pathway	1/108	59/8191	0.54429315768583	0.904358401045427	0.777002097057522	3315	1
hsa04730	hsa04730	Long-term depression	1/108	60/8191	0.550345339064326	0.904358401045427	0.777002097057522	3479	1
hsa05418	hsa05418	Fluid shear stress and atherosclerosis	2/108	139/8191	0.550526282532346	0.904358401045427	0.777002097057522	4257/4313	2
hsa04120	hsa04120	Ubiquitin mediated proteolysis	2/108	142/8191	0.56217247815062	0.904358401045427	0.777002097057522	7316/11065	2
hsa04550	hsa04550	Signaling pathways regulating pluripotency of stem cells	2/108	143/8191	0.56600700112494	0.904358401045427	0.777002097057522	9314/3479	2
hsa05217	hsa05217	Basal cell carcinoma	1/108	63/8191	0.56802816085363	0.904358401045427	0.777002097057522	1647	1
hsa04929	hsa04929	GnRH secretion	1/108	64/8191	0.573767944149374	0.904358401045427	0.777002097057522	6696	1
hsa04927	hsa04927	Cortisol synthesis and secretion	1/108	65/8191	0.57943215751616	0.904358401045427	0.777002097057522	3949	1
hsa05224	hsa05224	Breast cancer	2/108	147/8191	0.58110612467553	0.904358401045427	0.777002097057522	1647/3479	2
hsa05206	hsa05206	MicroRNAs in cancer	4/108	310/8191	0.5887883385883	0.904358401045427	0.777002097057522	5268/7148/7078/3925	4
hsa00830	hsa00830	Retinol metabolism	1/108	68/8191	0.595981172265511	0.904358401045427	0.777002097057522	125	1
hsa05204	hsa05204	Chemical carcinogenesis - DNA adducts	1/108	69/8191	0.601352837093201	0.904358401045427	0.777002097057522	4257	1
hsa04137	hsa04137	Mitophagy - animal	1/108	72/8191	0.617046913452292	0.904358401045427	0.777002097057522	7316	1
hsa05223	hsa05223	Non-small cell lung cancer	1/108	72/8191	0.617046913452292	0.904358401045427	0.777002097057522	1647	1
hsa04217	hsa04217	Necroptosis	2/108	159/8191	0.624097299392203	0.904358401045427	0.777002097057522	2752/2512	2
hsa01230	hsa01230	Biosynthesis of amino acids	1/108	75/8191	0.632128637062182	0.904358401045427	0.777002097057522	2752	1
hsa04918	hsa04918	Thyroid hormone synthesis	1/108	75/8191	0.632128637062182	0.904358401045427	0.777002097057522	2878	1
hsa05212	hsa05212	Pancreatic cancer	1/108	76/8191	0.637023918875549	0.904358401045427	0.777002097057522	1647	1
hsa05220	hsa05220	Chronic myeloid leukemia	1/108	76/8191	0.637023918875549	0.904358401045427	0.777002097057522	1647	1
hsa05131	hsa05131	Shigellosis	3/108	247/8191	0.637430332317223	0.904358401045427	0.777002097057522	718/7316/6352	3
hsa05100	hsa05100	Bacterial invasion of epithelial cells	1/108	77/8191	0.641854654151142	0.904358401045427	0.777002097057522	2335	1
hsa05140	hsa05140	Leishmaniasis	1/108	77/8191	0.641854654151142	0.904358401045427	0.777002097057522	718	1
hsa04612	hsa04612	Antigen processing and presentation	1/108	78/8191	0.646621686114622	0.904358401045427	0.777002097057522	1508	1
hsa04144	hsa04144	Endocytosis	3/108	251/8191	0.648275047532904	0.904358401045427	0.777002097057522	55737/3949/7852	3
hsa01521	hsa01521	EGFR tyrosine kinase inhibitor resistance	1/108	79/8191	0.651325847078461	0.904358401045427	0.777002097057522	3479	1
hsa03018	hsa03018	RNA degradation	1/108	79/8191	0.651325847078461	0.904358401045427	0.777002097057522	694	1
hsa05225	hsa05225	Hepatocellular carcinoma	2/108	168/8191	0.6540750504174	0.904358401045427	0.777002097057522	4257/1647	2
hsa00983	hsa00983	Drug metabolism - other enzymes	1/108	80/8191	0.655967958581854	0.904358401045427	0.777002097057522	4257	1
hsa04530	hsa04530	Tight junction	2/108	169/8191	0.657287138881214	0.904358401045427	0.777002097057522	9076/1364	2
hsa04146	hsa04146	Peroxisome	1/108	82/8191	0.665069266324776	0.904358401045427	0.777002097057522	6648	1
hsa05210	hsa05210	Colorectal cancer	1/108	86/8191	0.682562272139652	0.904358401045427	0.777002097057522	1647	1
hsa04727	hsa04727	GABAergic synapse	1/108	89/8191	0.695085132396457	0.904358401045427	0.777002097057522	2752	1
hsa04976	hsa04976	Bile secretion	1/108	89/8191	0.695085132396457	0.904358401045427	0.777002097057522	3949	1
hsa05235	hsa05235	PD-L1 expression and PD-1 checkpoint pathway in cancer	1/108	89/8191	0.695085132396457	0.904358401045427	0.777002097057522	915	1
hsa04360	hsa04360	Axon guidance	2/108	182/8191	0.696921995913765	0.904358401045427	0.777002097057522	6387/7852	2
hsa05410	hsa05410	Hypertrophic cardiomyopathy	1/108	90/8191	0.699149660377349	0.904358401045427	0.777002097057522	3479	1
hsa04658	hsa04658	Th1 and Th2 cell differentiation	1/108	92/8191	0.707118363032243	0.904358401045427	0.777002097057522	915	1
hsa04080	hsa04080	Neuroactive ligand-receptor interaction	4/108	362/8191	0.709584985273787	0.904358401045427	0.777002097057522	133/718/1907/3001	4
hsa04912	hsa04912	GnRH signaling pathway	1/108	93/8191	0.711023933694364	0.904358401045427	0.777002097057522	4313	1
hsa04350	hsa04350	TGF-beta signaling pathway	1/108	94/8191	0.71487789950827	0.904358401045427	0.777002097057522	1634	1
hsa05414	hsa05414	Dilated cardiomyopathy	1/108	96/8191	0.722433710121351	0.904358401045427	0.777002097057522	3479	1
hsa04666	hsa04666	Fc gamma R-mediated phagocytosis	1/108	97/8191	0.726136879893666	0.904358401045427	0.777002097057522	2934	1
hsa05215	hsa05215	Prostate cancer	1/108	97/8191	0.726136879893666	0.904358401045427	0.777002097057522	3479	1
hsa04750	hsa04750	Inflammatory mediator regulation of TRP channels	1/108	98/8191	0.729791094987747	0.904358401045427	0.777002097057522	3479	1
hsa04925	hsa04925	Aldosterone synthesis and secretion	1/108	98/8191	0.729791094987747	0.904358401045427	0.777002097057522	3949	1
hsa00564	hsa00564	Glycerophospholipid metabolism	1/108	99/8191	0.733396996599179	0.904358401045427	0.777002097057522	5320	1
hsa05130	hsa05130	Pathogenic Escherichia coli infection	2/108	197/8191	0.737914674926027	0.904358401045427	0.777002097057522	9076/1364	2
hsa04914	hsa04914	Progesterone-mediated oocyte maturation	1/108	102/8191	0.743931108333592	0.904358401045427	0.777002097057522	3479	1
hsa04972	hsa04972	Pancreatic secretion	1/108	102/8191	0.743931108333592	0.904358401045427	0.777002097057522	5320	1
hsa05169	hsa05169	Epstein-Barr virus infection	2/108	202/8191	0.750500993520994	0.904358401045427	0.777002097057522	1647/915	2
hsa04660	hsa04660	T cell receptor signaling pathway	1/108	104/8191	0.750723667812227	0.904358401045427	0.777002097057522	915	1
hsa05203	hsa05203	Viral carcinogenesis	2/108	204/8191	0.755389919539055	0.904358401045427	0.777002097057522	2934/718	2
hsa04659	hsa04659	Th17 cell differentiation	1/108	108/8191	0.763777766703798	0.904358401045427	0.777002097057522	915	1
hsa04066	hsa04066	HIF-1 signaling pathway	1/108	109/8191	0.766934020717901	0.904358401045427	0.777002097057522	3479	1
hsa05207	hsa05207	Chemical carcinogenesis - receptor activation	2/108	212/8191	0.774135621430871	0.904358401045427	0.777002097057522	9314/4257	2
hsa05145	hsa05145	Toxoplasmosis	1/108	112/8191	0.776154248617712	0.904358401045427	0.777002097057522	3949	1
hsa04724	hsa04724	Glutamatergic synapse	1/108	114/8191	0.782099348170266	0.904358401045427	0.777002097057522	2752	1
hsa05166	hsa05166	Human T-cell leukemia virus 1 infection	2/108	222/8191	0.79581344639965	0.904358401045427	0.777002097057522	4316/915	2
hsa04071	hsa04071	Sphingolipid signaling pathway	1/108	119/8191	0.796286430177497	0.904358401045427	0.777002097057522	1509	1
hsa05208	hsa05208	Chemical carcinogenesis - reactive oxygen species	2/108	223/8191	0.797878056469746	0.904358401045427	0.777002097057522	4257/6648	2
hsa04935	hsa04935	Growth hormone synthesis, secretion and action	1/108	120/8191	0.799012032945192	0.904358401045427	0.777002097057522	3479	1
hsa04152	hsa04152	AMPK signaling pathway	1/108	121/8191	0.801701501467298	0.904358401045427	0.777002097057522	3479	1
hsa04380	hsa04380	Osteoclast differentiation	1/108	128/8191	0.819555122556971	0.910365427177703	0.782163183521099	1513	1
hsa04014	hsa04014	Ras signaling pathway	2/108	236/8191	0.823096570174562	0.910365427177703	0.782163183521099	3479/5320	2
hsa04114	hsa04114	Oocyte meiosis	1/108	131/8191	0.826710225761373	0.910365427177703	0.782163183521099	3479	1
hsa04650	hsa04650	Natural killer cell mediated cytotoxicity	1/108	131/8191	0.826710225761373	0.910365427177703	0.782163183521099	3002	1
hsa05135	hsa05135	Yersinia infection	1/108	137/8191	0.840187799566195	0.91358119902862	0.784926094186752	2335	1
hsa04371	hsa04371	Apelin signaling pathway	1/108	139/8191	0.844445324507535	0.91358119902862	0.784926094186752	6696	1
hsa05162	hsa05162	Measles	1/108	139/8191	0.844445324507535	0.91358119902862	0.784926094186752	915	1
hsa05226	hsa05226	Gastric cancer	1/108	149/8191	0.864104605568739	0.926459625914789	0.795990916148695	1647	1
hsa04934	hsa04934	Cushing syndrome	1/108	155/8191	0.874696710887152	0.926459625914789	0.795990916148695	3949	1
hsa04150	hsa04150	mTOR signaling pathway	1/108	156/8191	0.876380727216693	0.926459625914789	0.795990916148695	3479	1
hsa04218	hsa04218	Cellular senescence	1/108	156/8191	0.876380727216693	0.926459625914789	0.795990916148695	1647	1
hsa05164	hsa05164	Influenza A	1/108	171/8191	0.899108768039696	0.945085920950817	0.811994162523889	6352	1
hsa05016	hsa05016	Huntington disease	2/108	306/8191	0.91638809046798	0.957806761223595	0.822923590012875	2878/6648	2
hsa04613	hsa04613	Neutrophil extracellular trap formation	1/108	190/8191	0.922043357568698	0.958303489607917	0.82335036660481	718	1
hsa04015	hsa04015	Rap1 signaling pathway	1/108	210/8191	0.940616139563635	0.972145172174707	0.835242793731896	3479	1
hsa04024	hsa04024	cAMP signaling pathway	1/108	221/8191	0.948886021980188	0.975243967035193	0.837905200695955	1907	1
hsa04020	hsa04020	Calcium signaling pathway	1/108	240/8191	0.960569605253363	0.981406242902816	0.843199673845378	7852	1
hsa05010	hsa05010	Alzheimer disease	2/108	384/8191	0.965491547071959	0.981406242902816	0.843199673845378	4035/348	2
hsa05012	hsa05012	Parkinson disease	1/108	266/8191	0.972384166908008	0.983011316273123	0.844578712701232	7316	1
hsa05022	hsa05022	Pathways of neurodegeneration - multiple diseases	2/108	476/8191	0.988451700604061	0.992862732875551	0.853042803210289	2878/7316	2
hsa05014	hsa05014	Amyotrophic lateral sclerosis	1/108	364/8191	0.992862732875551	0.992862732875551	0.853042803210289	2878	1
