# Supplementary material for: Spatial heterogeneity and Immune infiltration of cellular lysosomal pathways reveals a new blueprint for tumor heterogeneity in esophageal cancer
Source: Front Endocrinol (Lausanne). 2023 Apr 5;14:1138457. doi: 10.3389/fendo.2023.1138457 (PMC10113631; doi:10.3389/fendo.2023.1138457)
Supplement: Supplementary file 1 [file DataSheet_1.zip › dabaset_raw_data/MCP.ESCA.1.csv]

	GSM1297076	GSM1297078	GSM1297080	GSM1297082	GSM1297084	GSM1297086	GSM1297088	GSM1297090	GSM1297092	GSM1297094	GSM1297096	GSM1297098	GSM1297100	GSM1297102	GSM1297104	GSM1297106	GSM1297108	GSM1297110	GSM1297112	GSM1297114	GSM1297116	GSM1297118	GSM1297120	GSM1297122	GSM1297124	GSM1297126	GSM1297128	GSM1297130	GSM1297132	GSM1297134	GSM1297136	GSM1297138	GSM1297140	GSM1297142	GSM1297144	GSM1297146	GSM1297148	GSM1297150	GSM1297152	GSM1297154	GSM1297156	GSM1297158	GSM1297160	GSM1297162	GSM1297164	GSM1297166	GSM1297168	GSM1297170	GSM1297172
T cells	9.64591775	9.835373875	9.93465675	11.477609875	10.500138625	11.102980875	10.545279375	10.581482	10.59731125	10.527995375	9.532790875	10.91683125	10.68074475	10.621260625	10.13026375	10.97323875	10.87899375	10.378382125	9.9776765	10.7214665	10.82922025	10.814905875	9.232118	9.72017075	10.777814	9.183031	11.1334615	9.225047125	9.99849625	9.657316875	9.21462175	9.15141675	8.838793375	11.07759625	11.179578	10.774324375	10.382468875	11.25786875	9.5800405	9.814336125	8.6828135	9.325702	10.24735625	9.6038845	10.5647915	10.768751	10.129889875	10.149689125	10.348098375
CD8 T cells	8.68657	8.968219	9.296921	11.56669	9.573835	10.68934	11.48639	10.53237	10.57556	10.89284	8.414441	10.89388	10.15499	10.2031	9.068164	12.2464	10.67673	9.166498	9.152937	13.95548	10.15757	11.08588	7.622688	9.474607	9.94055	8.645888	12.1915	8.303938	9.029816	8.268392	8.818068	14.15639	8.607876	11.09254	10.65473	10.49496	11.89291	11.52637	8.154551	13.01827	8.049077	7.907241	9.419921	7.682089	10.45557	9.850577	9.987767	8.840427	10.33221
Cytotoxic lymphocytes	9.483173	7.611956	9.39354566666667	9.699577	7.89077733333333	10.073403	8.194871	8.75422633333333	10.970166	8.79967933333333	8.08775366666667	10.666735	10.527782	9.40882233333333	9.633104	8.22342966666667	11.7835163333333	8.186095	7.79350833333333	10.4417153333333	10.326861	9.93707366666667	6.22045666666667	8.19089033333333	8.622478	11.1951203333333	9.48814066666667	7.58575566666667	7.93348266666667	7.93109733333333	8.00858566666667	6.53461466666667	9.822613	7.90521266666667	8.76991366666667	8.157794	8.54868733333333	8.550989	8.170052	7.64731766666667	7.29638066666667	7.067953	7.21793933333333	6.43214166666667	9.03880233333333	8.56187966666667	8.30088033333333	8.397191	8.36355733333333
B lineage	8.902468	8.293404375	8.35076325	10.825322625	8.73250225	9.8921755	10.52666075	9.8433335	8.44783975	8.830655125	7.8118975	9.894879875	10.454579375	9.2963385	8.75760875	9.950731625	10.15061575	10.102848125	8.498272625	10.372878375	11.748199875	9.161298	7.622901625	9.701526625	9.5713835	8.47647125	9.600977375	9.098895625	7.56420825	7.765152375	7.619803625	7.737147625	9.10131425	9.680033	8.861991125	8.788341	8.210387625	10.720736125	8.369760125	8.59149275	7.378141125	7.352482875	6.64035625	7.1458055	9.75398225	9.036532875	7.98137475	7.829828375	8.924056625
NK cells	7.2543442	7.0440762	6.9807346	7.9166568	7.0437376	7.206229	7.2498618	7.5564646	6.8858814	7.208791	6.7046916	7.6408746	7.2100832	8.0529424	7.172154	7.2603798	7.6401184	7.7063684	7.4684508	7.6649022	7.5205702	7.5518398	7.1156954	7.36847	7.5544478	7.3015892	7.4947582	7.4078862	7.7329174	7.9444452	7.1184666	6.969718	7.5597978	7.6188864	7.8975126	8.0144666	7.8756538	8.0668936	6.7432228	7.1663172	6.6283876	7.1276076	7.5924372	7.308644	7.782732	8.3119344	7.3974652	7.4529044	7.4303092
Monocytic lineage	10.772156	11.6049005	12.0044621666667	12.6141901666667	12.050056	11.454126	11.6833618333333	11.4089873333333	11.848203	12.5981943333333	11.818983	12.83612	11.7756395	12.2651741666667	11.6402116666667	11.321491	11.3065221666667	11.4553648333333	12.1769988333333	12.7588	11.3905303333333	12.03785	10.4154751666667	11.8731008333333	11.8876913333333	10.0236823333333	12.1780166666667	11.4116726666667	11.5551703333333	10.7798418333333	10.3365346666667	9.39806466666667	9.759225	11.4414571666667	11.4733515	12.0630676666667	11.9501461666667	13.0591683333333	10.7731173333333	10.1024338333333	10.9061416666667	10.1402325	10.8181073333333	11.5933398333333	12.5635455	11.9015296666667	11.8168745	12.210942	11.790874
Myeloid dendritic cells	9.116319	10.05538975	9.57408975	11.1235425	9.27655975	10.59887475	9.40062325	9.733549	9.67834375	9.8132505	8.78788925	10.0298885	9.57101	9.356295	9.78333225	8.861206	10.90776975	10.232271	8.81203725	9.67003325	9.59226375	9.16452825	8.88194125	10.1906025	10.460156	9.1043785	10.8974615	9.556936	8.5354645	8.2041785	7.53573075	8.9769695	7.92804375	9.645774	9.4172345	9.811637	7.637554	10.72252725	8.357942	8.49154575	8.5704415	8.28957725	7.482427	9.566417	9.487882	10.107344	10.23987	10.00610375	8.71140275
Neutrophils	9.67823355555556	8.83423555555555	8.915928	10.0250204444444	9.88832633333333	9.73543955555555	9.65974722222222	9.50748477777778	7.96470311111111	10.2966893333333	9.94097144444445	9.86800655555555	9.16718644444444	9.79856322222222	9.28174155555556	8.49258322222222	10.153545	10.3362723333333	9.15267855555556	7.69512133333333	9.71806266666667	9.05672233333333	8.94912022222222	9.05250977777778	9.77091166666667	9.05000022222222	9.06905111111111	9.76197988888889	7.24052244444444	8.52645666666667	7.73008988888889	7.47526555555556	8.18514544444444	8.956022	9.75813555555556	8.92050988888889	8.16434177777778	9.92558088888889	7.79449588888889	8.78373888888889	8.67654944444445	7.87305711111111	7.95379444444444	9.17717944444444	9.24071166666667	9.88374133333333	8.93148111111111	8.96808877777778	9.37921322222222
Endothelial cells	10.0118203913043	10.0721494782609	10.2190877826087	10.5234155652174	10.2008817391304	9.98757660869565	9.42483739130435	9.80917843478261	10.0836559565217	10.6176786086957	10.5861943043478	10.2812460869565	10.2541337826087	10.5769314782609	10.4901585652174	9.92673495652174	9.80707786956522	10.2474308695652	10.1481868695652	9.82045917391304	9.83737004347826	9.88776256521739	9.532057	9.84688317391304	10.6254852173913	9.78272969565217	9.98609704347826	10.0682673043478	9.42990756521739	8.8982652173913	8.50603917391304	8.37266752173913	8.63489713043478	9.65576126086957	9.38690760869565	9.293401	9.360433	9.65186247826087	9.26789913043478	8.67973795652174	9.25261073913043	8.92641173913043	10.3332934782609	9.82611504347826	10.076238826087	10.8653577391304	10.8986149565217	10.0674594782609	9.72744526086957
Fibroblasts	14.33045875	14.157608625	14.64573875	13.65143775	13.91400825	13.7381475	13.031004625	13.5949465	13.824066375	14.811214	14.004529375	13.82690025	13.572320875	14.316950625	14.3294175	13.478708625	12.7491965	13.78656	13.822087625	13.607128625	13.425041875	14.42850125	12.692687625	14.1696435	14.64064125	13.308088625	13.08496	13.5083835	12.8898985	13.92600775	13.07572225	13.266275625	12.387148875	13.7638145	12.36000625	12.0914065	13.311315375	14.24562675	13.722977875	12.471972875	13.397802125	14.21782675	13.725599375	13.072319	14.431920125	14.150961375	14.41223575	14.29543625	13.439845875
[truncated: 68 more columns]
