# Supplementary material for: Spatial heterogeneity and Immune infiltration of cellular lysosomal pathways reveals a new blueprint for tumor heterogeneity in esophageal cancer
Source: Front Endocrinol (Lausanne). 2023 Apr 5;14:1138457. doi: 10.3389/fendo.2023.1138457 (PMC10113631; doi:10.3389/fendo.2023.1138457)
Supplement: Supplementary file 1 [file DataSheet_1.zip › experimental_raw_data/q-PCR.xls]

## Sheet: Sample Setup
Block Type	96-Well Block (0.2mL)
Calibration Background is expired	Yes
Calibration Background performed on	11-05-2021
Calibration Pure Dye ABY is expired	Yes
Calibration Pure Dye ABY performed on	11-05-2021
Calibration Pure Dye CY5 is expired	Yes
Calibration Pure Dye CY5 performed on	11-05-2021
Calibration Pure Dye FAM is expired	Yes
Calibration Pure Dye FAM performed on	11-05-2021
Calibration Pure Dye JUN is expired	Yes
Calibration Pure Dye JUN performed on	11-05-2021
Calibration Pure Dye MUSTANG PURPLE is expired	Yes
Calibration Pure Dye MUSTANG PURPLE performed on	11-05-2021
Calibration Pure Dye NED is expired	Yes
Calibration Pure Dye NED performed on	11-05-2021
Calibration Pure Dye ROX is expired	Yes
Calibration Pure Dye ROX performed on	11-05-2021
Calibration Pure Dye SYBR is expired	Yes
Calibration Pure Dye SYBR performed on	11-05-2021
Calibration Pure Dye TAMRA is expired	Yes
Calibration Pure Dye TAMRA performed on	11-05-2021
Calibration Pure Dye VIC is expired	Yes
Calibration Pure Dye VIC performed on	11-05-2021
Calibration RNaseP is expired	Yes
Calibration RNaseP performed on	11-05-2021
Calibration ROI is expired	Yes
Calibration ROI performed on	11-05-2021
Calibration Uniformity is expired	Yes
Calibration Uniformity performed on	11-05-2021
Chemistry	SYBR_GREEN
Date Created	2022-11-09 13:53:50 PM CST
Experiment Barcode
Experiment Comment
Experiment File Name	D:\Users\ZC\2022-11-09 135350.eds
Experiment Name	2022-11-09 135350
Experiment Run End Time	2022-11-09 15:15:16 PM CST
Experiment Type	Comparative Cт (ΔΔCт)
Instrument Name	278863381
Instrument Serial Number	278863381
Instrument Type	QuantStudio(TM) 6 Flex System
Passive Reference	ROX
Quantification Cycle Method	Ct
Signal Smoothing On	true
Stage/ Cycle where Analysis is performed	Stage 2, Step 2
User Name
Well	Well Position	Sample Name	Sample Color	Biogroup Name	Biogroup Color	Target Name	Target Color	Task	Reporter	Quencher	Quantity	Comments
1	A1
2	A2
3	A3	shrfp	RGB(176,23,31)			gapdh	RGB(176,23,31)	UNKNOWN	SYBR	None
4	A4	sht1	RGB(176,23,31)			gapdh	RGB(176,23,31)	UNKNOWN	SYBR	None
5	A5	sht2	RGB(0,0,255)			gapdh	RGB(176,23,31)	UNKNOWN	SYBR	None
6	A6	shcon	RGB(0,139,69)			gapdh	RGB(176,23,31)	UNKNOWN	SYBR	None
7	A7	shm1	RGB(255,127,0)			gapdh	RGB(176,23,31)	UNKNOWN	SYBR	None
8	A8	shm2	RGB(139,137,112)			gapdh	RGB(176,23,31)	UNKNOWN	SYBR	None
9	A9
10	A10
11	A11
12	A12
13	B1
14	B2
15	B3	shrfp	RGB(176,23,31)			gapdh	RGB(176,23,31)	UNKNOWN	SYBR	None
16	B4	sht1	RGB(176,23,31)			gapdh	RGB(176,23,31)	UNKNOWN	SYBR	None
17	B5	sht2	RGB(0,0,255)			gapdh	RGB(176,23,31)	UNKNOWN	SYBR	None
18	B6	shcon	RGB(0,139,69)			gapdh	RGB(176,23,31)	UNKNOWN	SYBR	None
19	B7	shm1	RGB(255,127,0)			gapdh	RGB(176,23,31)	UNKNOWN	SYBR	None
20	B8	shm2	RGB(139,137,112)			gapdh	RGB(176,23,31)	UNKNOWN	SYBR	None
21	B9
22	B10
23	B11
24	B12
25	C1
26	C2
27	C3	shrfp	RGB(176,23,31)			gapdh	RGB(176,23,31)	UNKNOWN	SYBR	None
28	C4	sht1	RGB(176,23,31)			gapdh	RGB(176,23,31)	UNKNOWN	SYBR	None
29	C5	sht2	RGB(0,0,255)			gapdh	RGB(176,23,31)	UNKNOWN	SYBR	None
30	C6	shcon	RGB(0,139,69)			gapdh	RGB(176,23,31)	UNKNOWN	SYBR	None
31	C7	shm1	RGB(255,127,0)			gapdh	RGB(176,23,31)	UNKNOWN	SYBR	None
32	C8	shm2	RGB(139,137,112)			gapdh	RGB(176,23,31)	UNKNOWN	SYBR	None
33	C9
34	C10
35	C11
36	C12
37	D1
38	D2
39	D3	shrfp	RGB(176,23,31)			tyms	RGB(176,23,31)	UNKNOWN	SYBR	None
40	D4	sht1	RGB(176,23,31)			tyms	RGB(176,23,31)	UNKNOWN	SYBR	None
41	D5	sht2	RGB(0,0,255)			tyms	RGB(176,23,31)	UNKNOWN	SYBR	None
42	D6	shcon	RGB(0,139,69)			mxd3	RGB(0,0,255)	UNKNOWN	SYBR	None
43	D7	shm1	RGB(255,127,0)			mxd3	RGB(0,0,255)	UNKNOWN	SYBR	None
44	D8	shm2	RGB(139,137,112)			mxd3	RGB(0,0,255)	UNKNOWN	SYBR	None
45	D9
46	D10
47	D11
48	D12
49	E1
50	E2
51	E3	shrfp	RGB(176,23,31)			tyms	RGB(176,23,31)	UNKNOWN	SYBR	None
52	E4	sht1	RGB(176,23,31)			tyms	RGB(176,23,31)	UNKNOWN	SYBR	None
53	E5	sht2	RGB(0,0,255)			tyms	RGB(176,23,31)	UNKNOWN	SYBR	None
54	E6	shcon	RGB(0,139,69)			mxd3	RGB(0,0,255)	UNKNOWN	SYBR	None
55	E7	shm1	RGB(255,127,0)			mxd3	RGB(0,0,255)	UNKNOWN	SYBR	None
56	E8	shm2	RGB(139,137,112)			mxd3	RGB(0,0,255)	UNKNOWN	SYBR	None
57	E9
58	E10
59	E11
60	E12
61	F1
62	F2
63	F3	shrfp	RGB(176,23,31)			tyms	RGB(176,23,31)	UNKNOWN	SYBR	None
64	F4	sht1	RGB(176,23,31)			tyms	RGB(176,23,31)	UNKNOWN	SYBR	None
65	F5	sht2	RGB(0,0,255)			tyms	RGB(176,23,31)	UNKNOWN	SYBR	None
66	F6	shcon	RGB(0,139,69)			mxd3	RGB(0,0,255)	UNKNOWN	SYBR	None
67	F7	shm1	RGB(255,127,0)			mxd3	RGB(0,0,255)	UNKNOWN	SYBR	None
68	F8	shm2	RGB(139,137,112)			mxd3	RGB(0,0,255)	UNKNOWN	SYBR	None
69	F9
70	F10
71	F11
72	F12
73	G1
74	G2
75	G3
76	G4
77	G5
78	G6
79	G7
80	G8
81	G9
82	G10
83	G11
84	G12
85	H1
86	H2
87	H3
88	H4
89	H5
90	H6
91	H7
92	H8
93	H9
94	H10
95	H11
96	H12

## Sheet: Amplification Data
Block Type	96-Well Block (0.2mL)
Calibration Background is expired	Yes
Calibration Background performed on	11-05-2021
Calibration Pure Dye ABY is expired	Yes
Calibration Pure Dye ABY performed on	11-05-2021
Calibration Pure Dye CY5 is expired	Yes
Calibration Pure Dye CY5 performed on	11-05-2021
Calibration Pure Dye FAM is expired	Yes
Calibration Pure Dye FAM performed on	11-05-2021
Calibration Pure Dye JUN is expired	Yes
Calibration Pure Dye JUN performed on	11-05-2021
Calibration Pure Dye MUSTANG PURPLE is expired	Yes
Calibration Pure Dye MUSTANG PURPLE performed on	11-05-2021
Calibration Pure Dye NED is expired	Yes
Calibration Pure Dye NED performed on	11-05-2021
Calibration Pure Dye ROX is expired	Yes
Calibration Pure Dye ROX performed on	11-05-2021
Calibration Pure Dye SYBR is expired	Yes
Calibration Pure Dye SYBR performed on	11-05-2021
Calibration Pure Dye TAMRA is expired	Yes
Calibration Pure Dye TAMRA performed on	11-05-2021
Calibration Pure Dye VIC is expired	Yes
Calibration Pure Dye VIC performed on	11-05-2021
Calibration RNaseP is expired	Yes
Calibration RNaseP performed on	11-05-2021
Calibration ROI is expired	Yes
Calibration ROI performed on	11-05-2021
Calibration Uniformity is expired	Yes
Calibration Uniformity performed on	11-05-2021
Chemistry	SYBR_GREEN
Date Created	2022-11-09 13:53:50 PM CST
Experiment Barcode
Experiment Comment
Experiment File Name	D:\Users\ZC\2022-11-09 135350.eds
Experiment Name	2022-11-09 135350
Experiment Run End Time	2022-11-09 15:15:16 PM CST
Experiment Type	Comparative Cт (ΔΔCт)
Instrument Name	278863381
Instrument Serial Number	278863381
Instrument Type	QuantStudio(TM) 6 Flex System
Passive Reference	ROX
Quantification Cycle Method	Ct
Signal Smoothing On	true
Stage/ Cycle where Analysis is performed	Stage 2, Step 2
User Name
Well	Cycle	Target Name	Rn	Delta Rn
1	1
1	2
1	3
1	4
1	5
1	6
1	7
1	8
1	9
1	10
1	11
1	12
1	13
1	14
1	15
1	16
1	17
1	18
1	19
1	20
1	21
1	22
1	23
1	24
1	25
1	26
1	27
1	28
1	29
1	30
1	31
1	32
1	33
1	34
1	35
1	36
1	37
1	38
1	39
1	40
2	1
2	2
2	3
2	4
2	5
2	6
2	7
2	8
2	9
2	10
2	11
2	12
2	13
2	14
2	15
2	16
2	17
2	18
2	19
2	20
2	21
2	22
2	23
2	24
2	25
2	26
2	27
2	28
2	29
2	30
2	31
2	32
2	33
2	34
2	35
2	36
2	37
2	38
2	39
2	40
3	1	gapdh	0.331796	0.00287201
3	2	gapdh	0.331302	0.00215296
3	3	gapdh	0.331919	0.00254398
3	4	gapdh	0.332066	0.00246484
3	5	gapdh	0.329269	-0.000557012
3	6	gapdh	0.329541	-0.000510774
3	7	gapdh	0.328298	-0.00197957
3	8	gapdh	0.324298	-0.00620528
3	9	gapdh	0.327447	-0.00328223
3	10	gapdh	0.332344	0.0013888
3	11	gapdh	0.337318	0.00613725
3	12	gapdh	0.342918	0.0115115
3	13	gapdh	0.364644	0.0330126
3	14	gapdh	0.399586	0.0677288
3	15	gapdh	0.469565	0.137482
3	16	gapdh	0.602924	0.270615
3	17	gapdh	0.86612	0.533585
3	18	gapdh	1.35797	1.02521
3	19	gapdh	2.27031	1.93732
3	20	gapdh	3.81583	3.48262
3	21	gapdh	6.18291	5.84947
3	22	gapdh	9.30305	8.96939
3	23	gapdh	12.5352	12.2013
3	24	gapdh	15.2174	14.8833
3	25	gapdh	17.0575	16.7232
3	26	gapdh	18.1545	17.8199
3	27	gapdh	18.7934	18.4586
3	28	gapdh	19.1457	18.8106
3	29	gapdh	19.3665	19.0313
3	30	gapdh	19.3978	19.0623
3	31	gapdh	19.3643	19.0286
3	32	gapdh	19.3886	19.0526
3	33	gapdh	19.3463	19.0102
3	34	gapdh	19.2743	18.9379
3	35	gapdh	19.1871	18.8505
3	36	gapdh	19.1647	18.8279
3	37	gapdh	19.1719	18.8349
3	38	gapdh	19.2571	18.9199
3	39	gapdh	19.1767	18.8392
3	40	gapdh	19.049	18.7113
4	1	gapdh	0.465853	-0.00789054
4	2	gapdh	0.468827	-0.00703689
4	3	gapdh	0.472657	-0.00532686
4	4	gapdh	0.48214	0.00203598
4	5	gapdh	0.487523	0.005299
4	6	gapdh	0.486345	0.00200107
4	7	gapdh	0.486914	0.00044971
4	8	gapdh	0.486951	-0.00163383
4	9	gapdh	0.487019	-0.00368608
4	10	gapdh	0.489863	-0.00296147
4	11	gapdh	0.498767	0.00382249
4	12	gapdh	0.509854	0.0127886
4	13	gapdh	0.534464	0.0352788
4	14	gapdh	0.578257	0.0769521
4	15	gapdh	0.662959	0.159534
4	16	gapdh	0.839351	0.333805
4	17	gapdh	1.17124	0.663571
4	18	gapdh	1.78453	1.27475
4	19	gapdh	2.88515	2.37324
4	20	gapdh	4.72278	4.20876
4	21	gapdh	7.42399	6.90784
4	22	gapdh	10.6941	10.1758
4	23	gapdh	13.8442	13.3238
4	24	gapdh	16.2857	15.7632
4	25	gapdh	17.9027	17.3781
4	26	gapdh	18.845	18.3183
4	27	gapdh	19.3563	18.8274
4	28	gapdh	19.6161	19.0851
4	29	gapdh	19.7503	19.2172
4	30	gapdh	19.7879	19.2527
4	31	gapdh	19.7812	19.2438
4	32	gapdh	19.8522	19.3127
4	33	gapdh	19.8544	19.3128
4	34	gapdh	19.8059	19.2622
4	35	gapdh	19.7264	19.1806
4	36	gapdh	19.6457	19.0978
4	37	gapdh	19.6503	19.1002
4	38	gapdh	19.6983	19.1461
4	39	gapdh	19.6632	19.1089
4	40	gapdh	19.6212	19.0647
5	1	gapdh	0.761598	0.0119823
5	2	gapdh	0.756943	0.012186
5	3	gapdh	0.744083	0.00418473
5	4	gapdh	0.728813	-0.00622645
5	5	gapdh	0.729074	-0.00110651
5	6	gapdh	0.726549	0.0012271
5	7	gapdh	0.724033	0.0035703
5	8	gapdh	0.715232	-0.000371988
5	9	gapdh	0.709468	-0.00127718
5	10	gapdh	0.712479	0.00659292
5	11	gapdh	0.723211	0.0221835
5	12	gapdh	0.740746	0.0445775
5	13	gapdh	0.788115	0.0968056
5	14	gapdh	0.864077	0.177627
5	15	gapdh	1.0053	0.323707
5	16	gapdh	1.30135	0.624616
5	17	gapdh	1.85475	1.18288
5	18	gapdh	2.88387	2.21685
5	19	gapdh	4.65045	3.98829
5	20	gapdh	7.42268	6.76538
5	21	gapdh	10.9908	10.3383
5	22	gapdh	14.6784	14.0308
5	23	gapdh	17.5507	16.908
5	24	gapdh	19.4241	18.7863
5	25	gapdh	20.4887	19.8557
5	26	gapdh	21.0258	20.3976
5	27	gapdh	21.2566	20.6333
5	28	gapdh	21.1813	20.5628
5	29	gapdh	21.2285	20.6149
5	30	gapdh	21.3753	20.7666
5	31	gapdh	21.3659	20.7621
5	32	gapdh	21.1888	20.5898
5	33	gapdh	21.1524	20.5583
5	34	gapdh	21.2354	20.6461
5	35	gapdh	21.1829	20.5985
5	36	gapdh	21.1011	20.5216
5	37	gapdh	21.0815	20.5068
5	38	gapdh	21.0487	20.4789
5	39	gapdh	20.9909	20.4259
5	40	gapdh	20.9298	20.3697
6	1	gapdh	0.430538	-0.000697989
6	2	gapdh	0.429855	-0.00100163
6	3	gapdh	0.430973	0.000495262
6	4	gapdh	0.428487	-0.00161127
6	5	gapdh	0.429151	-0.000567731
6	6	gapdh	0.42972	0.000380443
6	7	gapdh	0.430766	0.00180563
6	8	gapdh	0.430484	0.00190295
6	9	gapdh	0.426497	-0.00170512
6	10	gapdh	0.427123	-0.000700168
6	11	gapdh	0.433206	0.0057623
6	12	gapdh	0.445434	0.0183693
6	13	gapdh	0.464962	0.0382768
6	14	gapdh	0.499924	0.0736176
6	15	gapdh	0.573944	0.148016
6	16	gapdh	0.725062	0.299514
6	17	gapdh	1.01686	0.591692
6	18	gapdh	1.56076	1.13597
6	19	gapdh	2.57093	2.14652
6	20	gapdh	4.31263	3.8886
6	21	gapdh	6.9223	6.49865
6	22	gapdh	10.1412	9.71793
6	23	gapdh	13.3626	12.9397
6	24	gapdh	15.911	15.4884
6	25	gapdh	17.6233	17.2012
6	26	gapdh	18.7403	18.3185
6	27	gapdh	19.3329	18.9116
6	28	gapdh	19.5983	19.1773
6	29	gapdh	19.8266	19.406
6	30	gapdh	19.9395	19.5192
6	31	gapdh	19.8898	19.4699
6	32	gapdh	19.766	19.3465
6	33	gapdh	19.6889	19.2698
6	34	gapdh	19.7019	19.2832
6	35	gapdh	19.8653	19.447
6	36	gapdh	19.8562	19.4383
6	37	gapdh	19.7201	19.3026
6	38	gapdh	19.7127	19.2955
6	39	gapdh	19.8611	19.4442
6	40	gapdh	19.8763	19.4599
7	1	gapdh	0.536708	-0.00124564
7	2	gapdh	0.536952	-0.00245896
7	3	gapdh	0.543316	0.00244715
7	4	gapdh	0.545514	0.00318683
7	5	gapdh	0.545486	0.00170153
7	6	gapdh	0.544565	-0.000677357
7	7	gapdh	0.540948	-0.00575246
7	8	gapdh	0.541441	-0.00671688
7	9	gapdh	0.545188	-0.00442735
7	10	gapdh	0.554381	0.00330777
7	11	gapdh	0.559462	0.00693077
7	12	gapdh	0.571182	0.0171932
7	13	gapdh	0.618437	0.0629906
7	14	gapdh	0.70459	0.147686
7	15	gapdh	0.855994	0.297632
7	16	gapdh	1.16795	0.608127
7	17	gapdh	1.75244	1.19116
7	18	gapdh	2.81822	2.25548
7	19	gapdh	4.64679	4.0826
7	20	gapdh	7.4916	6.92594
7	21	gapdh	11.049	10.4819
7	22	gapdh	14.5325	13.9639
7	23	gapdh	17.2789	16.7089
7	24	gapdh	19.1234	18.5519
7	25	gapdh	20.1997	19.6268
7	26	gapdh	20.8325	20.2581
7	27	gapdh	21.1378	20.5619
7	28	gapdh	21.2053	20.628
7	29	gapdh	21.4123	20.8335
7	30	gapdh	21.4457	20.8655
7	31	gapdh	21.2782	20.6965
7	32	gapdh	21.2569	20.6737
7	33	gapdh	21.3243	20.7397
7	34	gapdh	21.3023	20.7162
7	35	gapdh	21.2702	20.6827
7	36	gapdh	21.2686	20.6796
7	37	gapdh	21.2115	20.6211
7	38	gapdh	21.0862	20.4943
7	39	gapdh	21.1226	20.5293
7	40	gapdh	21.1094	20.5145
8	1	gapdh	0.595776	0.00162418
8	2	gapdh	0.595728	2.59876e-05
8	3	gapdh	0.597159	-9.30535e-05
8	4	gapdh	0.598849	4.66491e-05
8	5	gapdh	0.601723	0.0013698
8	6	gapdh	0.599837	-0.00206606
8	7	gapdh	0.603631	0.000177807
8	8	gapdh	0.605692	0.000688429
8	9	gapdh	0.60643	-0.000123575
8	10	gapdh	0.614728	0.00662443
8	11	gapdh	0.626042	0.016388
8	12	gapdh	0.65074	0.0395357
8	13	gapdh	0.708971	0.0962173
8	14	gapdh	0.812946	0.198641
8	15	gapdh	1.02204	0.406187
8	16	gapdh	1.42331	0.805908
8	17	gapdh	2.1846	1.56564
8	18	gapdh	3.53741	2.91691
8	19	gapdh	5.75259	5.13053
8	20	gapdh	8.92143	8.29782
8	21	gapdh	12.5181	11.8929
8	22	gapdh	15.7844	15.1576
8	23	gapdh	18.0645	17.4363
8	24	gapdh	19.3358	18.706
8	25	gapdh	20.0976	19.4662
8	26	gapdh	20.5023	19.8694
8	27	gapdh	20.7027	20.0682
8	28	gapdh	20.7983	20.1623
8	29	gapdh	20.8533	20.2158
8	30	gapdh	20.9555	20.3163
8	31	gapdh	20.9801	20.3395
8	32	gapdh	20.9172	20.275
8	33	gapdh	20.7494	20.1056
8	34	gapdh	20.7604	20.1151
8	35	gapdh	20.7649	20.1181
8	36	gapdh	20.7681	20.1197
8	37	gapdh	20.7194	20.0694
8	38	gapdh	20.6825	20.031
8	39	gapdh	20.8528	20.1997
8	40	gapdh	20.8696	20.215
9	1
9	2
9	3
9	4
9	5
9	6
9	7
9	8
9	9
9	10
9	11
9	12
9	13
9	14
9	15
9	16
9	17
9	18
9	19
9	20
9	21
9	22
9	23
9	24
9	25
9	26
9	27
9	28
9	29
9	30
9	31
9	32
9	33
9	34
9	35
9	36
9	37
9	38
9	39
9	40
10	1
10	2
10	3
10	4
10	5
10	6
10	7
10	8
10	9
10	10
10	11
10	12
10	13
10	14
10	15
10	16
10	17
10	18
10	19
10	20
10	21
10	22
10	23
10	24
10	25
10	26
10	27
10	28
10	29
10	30
10	31
10	32
10	33
10	34
10	35
10	36
10	37
10	38
10	39
10	40
11	1
11	2
11	3
11	4
11	5
11	6
11	7
11	8
11	9
11	10
11	11
11	12
11	13
11	14
11	15
11	16
11	17
11	18
11	19
11	20
11	21
11	22
11	23
11	24
11	25
11	26
11	27
11	28
11	29
11	30
11	31
11	32
11	33
11	34
11	35
11	36
11	37
11	38
11	39
11	40
12	1
12	2
12	3
12	4
12	5
12	6
12	7
12	8
12	9
12	10
12	11
12	12
12	13
12	14
12	15
12	16
12	17
12	18
12	19
12	20
12	21
12	22
12	23
12	24
12	25
12	26
12	27
12	28
12	29
12	30
12	31
12	32
12	33
12	34
12	35
12	36
12	37
12	38
12	39
12	40
13	1
13	2
13	3
13	4
13	5
13	6
13	7
13	8
13	9
13	10
13	11
13	12
13	13
13	14
13	15
13	16
13	17
13	18
13	19
13	20
13	21
13	22
13	23
13	24
13	25
13	26
13	27
13	28
13	29
13	30
13	31
13	32
13	33
13	34
13	35
13	36
13	37
13	38
13	39
13	40
14	1
14	2
14	3
14	4
14	5
14	6
14	7
14	8
14	9
14	10
14	11
14	12
14	13
14	14
14	15
14	16
14	17
14	18
14	19
14	20
14	21
14	22
14	23
14	24
14	25
14	26
14	27
14	28
14	29
14	30
14	31
14	32
14	33
14	34
14	35
14	36
14	37
14	38
14	39
14	40
15	1	gapdh	0.507434	0.0115451
15	2	gapdh	0.508097	0.0109631
15	3	gapdh	0.507315	0.00893532
15	4	gapdh	0.503072	0.00344703
15	5	gapdh	0.494017	-0.00685278
15	6	gapdh	0.495135	-0.0069799
15	7	gapdh	0.498555	-0.00480491
15	8	gapdh	0.503992	-0.000612811
15	9	gapdh	0.505694	-0.000156312
15	10	gapdh	0.50887	0.00177516
15	11	gapdh	0.51359	0.00524921
15	12	gapdh	0.523919	0.0143332
15	13	gapdh	0.547296	0.0364656
15	14	gapdh	0.597957	0.0858811
15	15	gapdh	0.702815	0.189494
15	16	gapdh	0.890875	0.37631
15	17	gapdh	1.26768	0.751872
15	18	gapdh	1.96286	1.44581
15	19	gapdh	3.20869	2.69039
15	20	gapdh	5.31328	4.79373
15	21	gapdh	8.35341	7.83261
15	22	gapdh	11.9614	11.4394
15	23	gapdh	15.3016	14.7784
15	24	gapdh	17.8183	17.2938
15	25	gapdh	19.3487	18.8229
15	26	gapdh	20.1483	19.6212
15	27	gapdh	20.8092	20.2809
15	28	gapdh	21.0788	20.5493
15	29	gapdh	21.0773	20.5465
15	30	gapdh	21.0386	20.5066
15	31	gapdh	20.8645	20.3313
15	32	gapdh	20.7936	20.2591
15	33	gapdh	20.8547	20.3189
15	34	gapdh	20.8015	20.2646
15	35	gapdh	20.7095	20.1713
15	36	gapdh	20.7829	20.2434
15	37	gapdh	20.729	20.1883
15	38	gapdh	20.6201	20.0782
15	39	gapdh	20.6326	20.0893
15	40	gapdh	20.6167	20.0723
16	1	gapdh	0.428962	0.0280366
16	2	gapdh	0.420108	0.0265205
16	3	gapdh	0.399307	0.0130586
16	4	gapdh	0.379408	0.000498519
16	5	gapdh	0.369703	-0.00186813
16	6	gapdh	0.356238	-0.00799453
16	7	gapdh	0.347734	-0.0091597
16	8	gapdh	0.341923	-0.00763122
16	9	gapdh	0.342078	-0.000137601
16	10	gapdh	0.337908	0.00303087
16	11	gapdh	0.337742	0.0102032
16	12	gapdh	0.342445	0.0222456
16	13	gapdh	0.361312	0.0484511
16	14	gapdh	0.401811	0.0962887
16	15	gapdh	0.485358	0.187175
16	16	gapdh	0.642064	0.351219
16	17	gapdh	0.93741	0.653904
16	18	gapdh	1.51245	1.23629
16	19	gapdh	2.56501	2.29618
16	20	gapdh	4.37202	4.11053
16	21	gapdh	7.08002	6.82587
16	22	gapdh	10.4661	10.2193
16	23	gapdh	13.8457	13.6062
16	24	gapdh	16.5695	16.3373
16	25	gapdh	18.3763	18.1515
16	26	gapdh	19.5082	19.2908
16	27	gapdh	20.2474	20.0373
16	28	gapdh	20.606	20.4032
16	29	gapdh	20.6717	20.4763
16	30	gapdh	20.6486	20.4604
16	31	gapdh	20.637	20.4562
16	32	gapdh	20.8823	20.7089
16	33	gapdh	20.8892	20.7231
16	34	gapdh	20.8155	20.6568
16	35	gapdh	20.6854	20.534
16	36	gapdh	20.6181	20.4741
16	37	gapdh	20.5675	20.4308
16	38	gapdh	20.5371	20.4078
16	39	gapdh	20.5551	20.4331
16	40	gapdh	20.5303	20.4155
17	1	gapdh	0.838677	-0.000488799
17	2	gapdh	0.836221	0.00767426
17	3	gapdh	0.831475	0.0135463
17	4	gapdh	0.812353	0.00504367
17	5	gapdh	0.7924	-0.0042914
17	6	gapdh	0.769554	-0.0165186
17	7	gapdh	0.765173	-0.0102807
17	8	gapdh	0.758955	-0.00587961
17	9	gapdh	0.759263	0.00504655
17	10	gapdh	0.756931	0.0133338
17	11	gapdh	0.759941	0.0269625
17	12	gapdh	0.777583	0.0552231
17	13	gapdh	0.819501	0.107759
17	14	gapdh	0.880705	0.179582
17	15	gapdh	0.999357	0.308853
17	16	gapdh	1.24222	0.562336
17	17	gapdh	1.72166	1.0524
17	18	gapdh	2.62684	1.9682
17	19	gapdh	4.24757	3.59954
17	20	gapdh	6.82404	6.18663
17	21	gapdh	10.3273	9.70054
17	22	gapdh	14.1597	13.5435
17	23	gapdh	17.3544	16.7489
17	24	gapdh	19.5848	18.9898
17	25	gapdh	20.864	20.2797
17	26	gapdh	21.5164	20.9427
17	27	gapdh	21.8373	21.2742
17	28	gapdh	21.8489	21.2964
17	29	gapdh	21.8927	21.3508
17	30	gapdh	22.0104	21.4791
17	31	gapdh	22.0082	21.4876
17	32	gapdh	21.8981	21.3881
17	33	gapdh	21.9242	21.4248
17	34	gapdh	21.8874	21.3987
17	35	gapdh	21.8146	21.3365
17	36	gapdh	21.9336	21.4661
17	37	gapdh	21.8553	21.3984
17	38	gapdh	21.6143	21.168
17	39	gapdh	21.5989	21.1633
17	40	gapdh	21.5864	21.1614
18	1	gapdh	0.802608	-0.0196831
18	2	gapdh	0.812306	-0.0113318
18	3	gapdh	0.821479	-0.00350568
18	4	gapdh	0.825961	-0.000371028
18	5	gapdh	0.827931	0.000251821
18	6	gapdh	0.831351	0.00232443
18	7	gapdh	0.831356	0.00098182
18	8	gapdh	0.836693	0.00497138
18	9	gapdh	0.83639	0.00332085
18	10	gapdh	0.826442	-0.0079736
18	11	gapdh	0.828921	-0.0068419
18	12	gapdh	0.845459	0.0083482
18	13	gapdh	0.86298	0.0245219
18	14	gapdh	0.901268	0.0614626
18	15	gapdh	0.978277	0.137125
18	16	gapdh	1.12593	0.283425
18	17	gapdh	1.42126	0.577418
18	18	gapdh	1.97883	1.13363
18	19	gapdh	3.00042	2.15388
18	20	gapdh	4.74178	3.89389
18	21	gapdh	7.41979	6.57056
18	22	gapdh	10.7715	9.92094
18	23	gapdh	14.0031	13.1512
18	24	gapdh	16.4355	15.5822
18	25	gapdh	18.028	17.1734
18	26	gapdh	18.8959	18.04
18	27	gapdh	19.4206	18.5633
18	28	gapdh	19.8283	18.9696
18	29	gapdh	20.0309	19.1709
18	30	gapdh	20.107	19.2457
18	31	gapdh	20.1354	19.2727
18	32	gapdh	20.1362	19.2722
18	33	gapdh	20.0796	19.2142
18	34	gapdh	20.0288	19.162
18	35	gapdh	20.0035	19.1354
18	36	gapdh	20.0083	19.1389
18	37	gapdh	19.9643	19.0935
18	38	gapdh	19.9536	19.0815
18	39	gapdh	19.9386	19.0651
18	40	gapdh	19.9044	19.0295
19	1	gapdh	0.637939	-0.0123099
19	2	gapdh	0.63844	-0.00904327
19	3	gapdh	0.649691	0.00497344
19	4	gapdh	0.647402	0.00545035
19	5	gapdh	0.631358	-0.00782823
19	6	gapdh	0.630092	-0.00632915
19	7	gapdh	0.631959	-0.00169648
19	8	gapdh	0.632402	0.00151224
19	9	gapdh	0.62713	-0.000993461
19	10	gapdh	0.63027	0.00491129
19	11	gapdh	0.639005	0.0164121
19	12	gapdh	0.658005	0.0381784
19	13	gapdh	0.699274	0.0822123
19	14	gapdh	0.773002	0.158706
19	15	gapdh	0.913389	0.301859
19	16	gapdh	1.18505	0.576287
19	17	gapdh	1.708	1.102
19	18	gapdh	2.69666	2.09343
19	19	gapdh	4.42157	3.8211
19	20	gapdh	7.15041	6.55271
19	21	gapdh	10.6593	10.0644
19	22	gapdh	14.2634	13.6712
19	23	gapdh	17.1277	16.5383
19	24	gapdh	18.9131	18.3264
19	25	gapdh	20.098	19.5142
19	26	gapdh	20.987	20.4059
19	27	gapdh	21.3603	20.782
19	28	gapdh	21.3324	20.7568
19	29	gapdh	21.3359	20.7631
19	30	gapdh	21.3866	20.8165
19	31	gapdh	21.3521	20.7849
19	32	gapdh	21.1764	20.6119
19	33	gapdh	21.0911	20.5294
19	34	gapdh	20.9965	20.4375
19	35	gapdh	21.095	20.5388
19	36	gapdh	21.3307	20.7773
19	37	gapdh	21.3096	20.7589
19	38	gapdh	21.1159	20.568
19	39	gapdh	21.0311	20.486
19	40	gapdh	21.0064	20.464
20	1	gapdh	0.70917	0.01083
20	2	gapdh	0.710747	0.0071049
20	3	gapdh	0.713633	0.00468903
20	4	gapdh	0.717569	0.0033231
20	5	gapdh	0.712915	-0.00663299
20	6	gapdh	0.715826	-0.00902347
20	7	gapdh	0.732334	0.00218253
20	8	gapdh	0.739941	0.00448765
20	9	gapdh	0.74173	0.000974159
20	10	gapdh	0.755229	0.00917149
20	11	gapdh	0.772673	0.0213139
20	12	gapdh	0.799468	0.0428069
20	13	gapdh	0.875726	0.113763
20	14	gapdh	1.03091	0.26365
20	15	gapdh	1.31746	0.544892
20	16	gapdh	1.88175	1.10388
20	17	gapdh	2.93207	2.1489
20	18	gapdh	4.74865	3.96017
20	19	gapdh	7.52559	6.73182
20	20	gapdh	11.1025	10.3034
20	21	gapdh	14.7378	13.9334
20	22	gapdh	17.6527	16.843
20	23	gapdh	19.5436	18.7286
20	24	gapdh	20.6291	19.8088
20	25	gapdh	21.2472	20.4216
20	26	gapdh	21.6285	20.7976
20	27	gapdh	21.8023	20.9661
20	28	gapdh	21.7622	20.9207
20	29	gapdh	21.724	20.8772
20	30	gapdh	21.752	20.8999
20	31	gapdh	21.8156	20.9582
20	32	gapdh	21.7819	20.9192
20	33	gapdh	21.5948	20.7268
20	34	gapdh	21.6328	20.7594
20	35	gapdh	21.6818	20.8032
20	36	gapdh	21.8201	20.9362
20	37	gapdh	21.7582	20.869
20	38	gapdh	21.5813	20.6868
20	39	gapdh	21.6401	20.7403
20	40	gapdh	21.6362	20.7311
21	1
21	2
21	3
21	4
21	5
21	6
21	7
21	8
21	9
21	10
21	11
21	12
21	13
21	14
21	15
21	16
21	17
21	18
21	19
21	20
21	21
21	22
21	23
21	24
21	25
21	26
21	27
21	28
21	29
21	30
21	31
21	32
21	33
21	34
21	35
21	36
21	37
21	38
21	39
21	40
22	1
22	2
22	3
22	4
22	5
22	6
22	7
22	8
22	9
22	10
22	11
22	12
22	13
22	14
22	15
22	16
22	17
22	18
22	19
22	20
22	21
22	22
22	23
22	24
22	25
22	26
22	27
22	28
22	29
22	30
22	31
22	32
22	33
22	34
22	35
22	36
22	37
22	38
22	39
22	40
23	1
23	2
23	3
23	4
23	5
23	6
23	7
23	8
23	9
23	10
23	11
23	12
23	13
23	14
23	15
23	16
23	17
23	18
23	19
23	20
23	21
23	22
23	23
23	24
23	25
23	26
23	27
23	28
23	29
23	30
23	31
23	32
23	33
23	34
23	35
23	36
23	37
23	38
23	39
23	40
24	1
24	2
24	3
24	4
24	5
24	6
24	7
24	8
24	9
24	10
24	11
24	12
24	13
24	14
24	15
24	16
24	17
24	18
24	19
24	20
24	21
24	22
24	23
24	24
24	25
24	26
24	27
24	28
24	29
24	30
24	31
24	32
24	33
24	34
24	35
24	36
24	37
24	38
24	39
24	40
25	1
25	2
25	3
25	4
25	5
25	6
25	7
25	8
25	9
25	10
25	11
25	12
25	13
25	14
25	15
25	16
25	17
25	18
25	19
25	20
25	21
25	22
25	23
25	24
25	25
25	26
25	27
25	28
25	29
25	30
25	31
25	32
25	33
25	34
25	35
25	36
25	37
25	38
25	39
25	40
26	1
26	2
26	3
26	4
26	5
26	6
26	7
26	8
26	9
26	10
26	11
26	12
26	13
26	14
26	15
26	16
26	17
26	18
26	19
26	20
26	21
26	22
26	23
26	24
26	25
26	26
26	27
26	28
26	29
26	30
26	31
26	32
26	33
26	34
26	35
26	36
26	37
26	38
26	39
26	40
27	1	gapdh	0.356847	-0.00498425
27	2	gapdh	0.357772	-0.00202942
27	3	gapdh	0.359734	0.00196082
27	4	gapdh	0.359682	0.00393771
27	5	gapdh	0.34737	-0.00634474
27	6	gapdh	0.348571	-0.00311449
27	7	gapdh	0.352039	0.0023817
27	8	gapdh	0.347685	5.69788e-05
27	9	gapdh	0.345169	-0.000429385
27	10	gapdh	0.345121	0.00155141
27	11	gapdh	0.3521	0.0105588
27	12	gapdh	0.374145	0.0346334
27	13	gapdh	0.388466	0.0509834
27	14	gapdh	0.432333	0.0968791
27	15	gapdh	0.512769	0.179345
27	16	gapdh	0.657583	0.326188
27	17	gapdh	0.946703	0.617336
27	18	gapdh	1.48504	1.1577
27	19	gapdh	2.47083	2.14552
27	20	gapdh	4.13835	3.81507
27	21	gapdh	6.7087	6.38745
27	22	gapdh	10.034	9.71478
27	23	gapdh	13.455	13.1378
27	24	gapdh	16.3723	16.0572
27	25	gapdh	18.2535	17.9404
27	26	gapdh	19.1374	18.8263
27	27	gapdh	19.8161	19.507
27	28	gapdh	20.1901	19.8831
27	29	gapdh	20.4106	20.1055
27	30	gapdh	20.6769	20.3739
27	31	gapdh	20.7292	20.4282
27	32	gapdh	20.6084	20.3095
27	33	gapdh	20.4361	20.1392
27	34	gapdh	20.3614	20.0665
27	35	gapdh	20.283	19.9901
27	36	gapdh	20.2955	20.0047
27	37	gapdh	20.4469	20.1581
27	38	gapdh	20.4912	20.2044
27	39	gapdh	20.5705	20.2858
27	40	gapdh	20.5601	20.2774
28	1	gapdh	0.778198	-0.00272295
28	2	gapdh	0.778683	0.00072481
28	3	gapdh	0.776888	0.00189329
28	4	gapdh	0.773302	0.00127011
28	5	gapdh	0.765877	-0.00319161
28	6	gapdh	0.763053	-0.00305286
28	7	gapdh	0.764177	0.00103368
28	8	gapdh	0.762327	0.00214744
28	9	gapdh	0.757117	-0.000100029
28	10	gapdh	0.771241	0.0169876
28	11	gapdh	0.787757	0.0364663
28	12	gapdh	0.797111	0.0487835
28	13	gapdh	0.82379	0.0784252
28	14	gapdh	0.885028	0.142626
28	15	gapdh	1.00129	0.26185
28	16	gapdh	1.23263	0.496153
28	17	gapdh	1.68948	0.955966
28	18	gapdh	2.53861	1.80806
28	19	gapdh	4.0618	3.33422
28	20	gapdh	6.49759	5.77297
28	21	gapdh	9.84363	9.12197
28	22	gapdh	13.544	12.8253
28	23	gapdh	16.7113	15.9955
28	24	gapdh	18.9601	18.2473
28	25	gapdh	20.3207	19.6109
28	26	gapdh	21.0664	20.3596
28	27	gapdh	21.4824	20.7786
28	28	gapdh	21.6951	20.9942
28	29	gapdh	21.8632	21.1652
28	30	gapdh	21.9109	21.2159
28	31	gapdh	21.8327	21.1407
28	32	gapdh	21.8069	21.1178
28	33	gapdh	21.7832	21.0971
28	34	gapdh	21.7284	21.0453
28	35	gapdh	21.6276	20.9474
28	36	gapdh	21.7555	21.0783
28	37	gapdh	21.7418	21.0676
28	38	gapdh	21.6759	21.0046
28	39	gapdh	21.5802	20.9119
28	40	gapdh	21.4474	20.782
29	1	gapdh	0.901431	0.0542267
29	2	gapdh	0.899845	0.0572981
29	3	gapdh	0.868372	0.0304827
29	4	gapdh	0.835009	0.001777
29	5	gapdh	0.812514	-0.01606
29	6	gapdh	0.80164	-0.0222765
29	7	gapdh	0.812317	-0.00694134
29	8	gapdh	0.80835	-0.00625097
29	9	gapdh	0.805844	-0.00409968
29	10	gapdh	0.811445	0.00615944
29	11	gapdh	0.817838	0.0172093
29	12	gapdh	0.822977	0.0270064
29	13	gapdh	0.839684	0.0483714
29	14	gapdh	0.898693	0.112038
29	15	gapdh	1.03689	0.25489
29	16	gapdh	1.29312	0.515779
29	17	gapdh	1.78222	1.00954
29	18	gapdh	2.695	1.92698
29	19	gapdh	4.29627	3.5329
29	20	gapdh	6.83833	6.07962
29	21	gapdh	10.2433	9.48924
29	22	gapdh	13.8551	13.1057
29	23	gapdh	16.7514	16.0066
29	24	gapdh	18.711	17.9709
29	25	gapdh	19.6982	18.9627
29	26	gapdh	19.9583	19.2275
29	27	gapdh	20.1489	19.4228
29	28	gapdh	20.2022	19.4807
29	29	gapdh	20.2207	19.5039
29	30	gapdh	20.2348	19.5227
29	31	gapdh	20.3103	19.6028
29	32	gapdh	20.3099	19.6071
29	33	gapdh	20.2759	19.5777
29	34	gapdh	20.2614	19.5679
29	35	gapdh	20.3302	19.6413
29	36	gapdh	20.3854	19.7013
29	37	gapdh	20.2897	19.6101
29	38	gapdh	20.0634	19.3885
29	39	gapdh	20.0607	19.3905
29	40	gapdh	20.0536	19.388
30	1	gapdh	0.639328	-0.00535485
30	2	gapdh	0.637804	-0.00643672
30	3	gapdh	0.639823	-0.00397444
30	4	gapdh	0.645576	0.00222135
30	5	gapdh	0.6445	0.00158824
30	6	gapdh	0.643675	0.00120571
30	7	gapdh	0.64605	0.00402299
30	8	gapdh	0.640813	-0.000770883
30	9	gapdh	0.636079	-0.00506259
30	10	gapdh	0.637732	-0.00296598
30	11	gapdh	0.643991	0.00373562
30	12	gapdh	0.652139	0.012326
30	13	gapdh	0.662618	0.0232481
30	14	gapdh	0.680984	0.0420562
30	15	gapdh	0.737036	0.0985518
30	16	gapdh	0.84323	0.205188
30	17	gapdh	1.05728	0.419679
30	18	gapdh	1.45351	0.816351
30	19	gapdh	2.16532	1.52861
30	20	gapdh	3.43289	2.79661
30	21	gapdh	5.34306	4.70724
30	22	gapdh	7.70684	7.07146
30	23	gapdh	10.0674	9.43241
30	24	gapdh	11.9232	11.2887
30	25	gapdh	13.1665	12.5324
30	26	gapdh	13.8821	13.2485
30	27	gapdh	14.2733	13.6402
30	28	gapdh	14.5298	13.897
30	29	gapdh	14.7154	14.0832
30	30	gapdh	14.7985	14.1666
30	31	gapdh	14.8085	14.1771
30	32	gapdh	14.8078	14.1768
30	33	gapdh	14.7809	14.1504
30	34	gapdh	14.7557	14.1256
30	35	gapdh	14.7287	14.099
30	36	gapdh	14.7843	14.1551
30	37	gapdh	14.8838	14.2551
30	38	gapdh	14.8686	14.2403
30	39	gapdh	14.8309	14.2031
30	40	gapdh	14.8025	14.1751
31	1	gapdh	0.488201	0.0111901
31	2	gapdh	0.487478	0.00457917
31	3	gapdh	0.49179	0.00300206
31	4	gapdh	0.497518	0.00284214
31	5	gapdh	0.499058	-0.00150586
31	6	gapdh	0.502062	-0.00439022
31	7	gapdh	0.513592	0.00125118
31	8	gapdh	0.516772	-0.00145756
31	9	gapdh	0.516975	-0.00714312
31	10	gapdh	0.530735	0.000728981
31	11	gapdh	0.542567	0.0066724
31	12	gapdh	0.542492	0.000709193
31	13	gapdh	0.600761	0.0530895
31	14	gapdh	0.695368	0.141808
31	15	gapdh	0.853863	0.294416
31	16	gapdh	1.18655	0.621215
31	17	gapdh	1.82969	1.25846
31	18	gapdh	2.97274	2.39562
31	19	gapdh	4.86396	4.28096
31	20	gapdh	7.79136	7.20247
31	21	gapdh	11.3682	10.7734
31	22	gapdh	14.7596	14.1589
31	23	gapdh	17.4021	16.7955
31	24	gapdh	19.2425	18.63
31	25	gapdh	20.2716	19.6533
31	26	gapdh	20.6667	20.0425
31	27	gapdh	20.971	20.3409
31	28	gapdh	21.2016	20.5656
31	29	gapdh	21.6398	20.9979
31	30	gapdh	21.7003	21.0526
31	31	gapdh	21.4133	20.7596
31	32	gapdh	21.2724	20.6129
31	33	gapdh	21.1404	20.475
31	34	gapdh	21.1984	20.5271
31	35	gapdh	21.3206	20.6433
31	36	gapdh	21.8299	21.1468
31	37	gapdh	21.7919	21.1029
31	38	gapdh	21.3627	20.6679
31	39	gapdh	21.4877	20.787
31	40	gapdh	21.5305	20.8238
32	1	gapdh	0.877611	0.00452679
32	2	gapdh	0.876534	0.00183616
32	3	gapdh	0.884985	0.00867399
32	4	gapdh	0.885902	0.00797809
32	5	gapdh	0.87202	-0.00751705
32	6	gapdh	0.863357	-0.0177935
32	7	gapdh	0.878909	-0.00385443
32	8	gapdh	0.889022	0.00464553
32	9	gapdh	0.888435	0.00244497
32	10	gapdh	0.893026	0.00542239
32	11	gapdh	0.903988	0.0147721
32	12	gapdh	0.92542	0.034591
32	13	gapdh	0.997074	0.104631
32	14	gapdh	1.14932	0.255262
32	15	gapdh	1.43931	0.543644
32	16	gapdh	1.98003	1.08274
32	17	gapdh	2.99815	2.09925
32	18	gapdh	4.74167	3.84116
32	19	gapdh	7.46949	6.56737
32	20	gapdh	11.0935	10.1898
32	21	gapdh	14.6065	13.7011
32	22	gapdh	17.1439	16.2369
32	23	gapdh	18.7871	17.8785
32	24	gapdh	19.7588	18.8486
32	25	gapdh	20.3765	19.4647
32	26	gapdh	20.8745	19.9611
32	27	gapdh	21.1132	20.1982
32	28	gapdh	21.1731	20.2565
32	29	gapdh	21.2162	20.2979
32	30	gapdh	21.1499	20.2301
32	31	gapdh	21.0511	20.1297
32	32	gapdh	21.0262	20.1031
32	33	gapdh	21.0768	20.1521
32	34	gapdh	21.0837	20.1574
32	35	gapdh	20.9776	20.0497
32	36	gapdh	21.0562	20.1267
32	37	gapdh	21.1925	20.2614
32	38	gapdh	21.2205	20.2878
32	39	gapdh	21.2406	20.3063
32	40	gapdh	21.2459	20.3099
33	1
33	2
33	3
33	4
33	5
33	6
33	7
33	8
33	9
33	10
33	11
33	12
33	13
33	14
33	15
33	16
33	17
33	18
33	19
33	20
33	21
33	22
33	23
33	24
33	25
33	26
33	27
33	28
33	29
33	30
33	31
33	32
33	33
33	34
33	35
33	36
33	37
33	38
33	39
33	40
34	1
34	2
34	3
34	4
34	5
34	6
34	7
34	8
34	9
34	10
34	11
34	12
34	13
34	14
34	15
34	16
34	17
34	18
34	19
34	20
34	21
34	22
34	23
34	24
34	25
34	26
34	27
34	28
34	29
34	30
34	31
34	32
34	33
34	34
34	35
34	36
34	37
34	38
34	39
34	40
35	1
35	2
35	3
35	4
35	5
35	6
35	7
35	8
35	9
35	10
35	11
35	12
35	13
35	14
35	15
35	16
35	17
35	18
35	19
35	20
35	21
35	22
35	23
35	24
35	25
35	26
35	27
35	28
35	29
35	30
35	31
35	32
35	33
35	34
35	35
35	36
35	37
35	38
35	39
35	40
36	1
36	2
36	3
36	4
36	5
36	6
36	7
36	8
36	9
36	10
36	11
36	12
36	13
36	14
36	15
36	16
36	17
36	18
36	19
36	20
36	21
36	22
36	23
36	24
36	25
36	26
36	27
36	28
36	29
36	30
36	31
36	32
36	33
36	34
36	35
36	36
36	37
36	38
36	39
36	40
37	1
37	2
37	3
37	4
37	5
37	6
37	7
37	8
37	9
37	10
37	11
37	12
37	13
37	14
37	15
37	16
37	17
37	18
37	19
37	20
37	21
37	22
37	23
37	24
37	25
37	26
37	27
37	28
37	29
37	30
37	31
37	32
37	33
37	34
37	35
37	36
37	37
37	38
37	39
37	40
38	1
38	2
38	3
38	4
38	5
38	6
38	7
38	8
38	9
38	10
38	11
38	12
38	13
38	14
38	15
38	16
38	17
38	18
38	19
38	20
38	21
38	22
38	23
38	24
38	25
38	26
38	27
38	28
38	29
38	30
38	31
38	32
38	33
38	34
38	35
38	36
38	37
38	38
38	39
38	40
39	1	tyms	0.269276	-0.00165665
39	2	tyms	0.270359	-9.99045e-05
39	3	tyms	0.270232	0.000247734
39	4	tyms	0.268642	-0.000868249
39	5	tyms	0.271361	0.0023245
39	6	tyms	0.271974	0.00341112
39	7	tyms	0.268523	0.000433888
39	8	tyms	0.267746	0.000131061
39	9	tyms	0.267221	8.00047e-05
39	10	tyms	0.265981	-0.000686665
39	11	tyms	0.263212	-0.00298139
39	12	tyms	0.262885	-0.00283519
39	13	tyms	0.261386	-0.00385982
39	14	tyms	0.261443	-0.0033289
39	15	tyms	0.262763	-0.00153549
39	16	tyms	0.265437	0.00161213
39	17	tyms	0.271206	0.00785527
39	18	tyms	0.276166	0.0132889
39	19	tyms	0.292609	0.0302059
39	20	tyms	0.32834	0.0664113
39	21	tyms	0.396107	0.134652
39	22	tyms	0.523875	0.262893
39	23	tyms	0.769199	0.508691
39	24	tyms	1.20106	0.941025
39	25	tyms	1.92245	1.66289
39	26	tyms	3.0272	2.76811
39	27	tyms	4.4732	4.21459
39	28	tyms	6.15055	5.89241
39	29	tyms	7.67299	7.41532
39	30	tyms	8.81012	8.55293
39	31	tyms	9.55598	9.29926
39	32	tyms	10.0191	9.76287
39	33	tyms	10.2356	9.97984
39	34	tyms	10.3575	10.1022
39	35	tyms	10.4403	10.1855
39	36	tyms	10.4825	10.2282
39	37	tyms	10.5126	10.2587
39	38	tyms	10.5504	10.297
39	39	tyms	10.5555	10.3025
39	40	tyms	10.4953	10.2429
40	1	tyms	0.617175	-0.0138305
40	2	tyms	0.61831	-0.0131558
40	3	tyms	0.624911	-0.00701499
40	4	tyms	0.629188	-0.00319847
40	5	tyms	0.629795	-0.00305175
40	6	tyms	0.637207	0.00390046
40	7	tyms	0.638534	0.00476774
40	8	tyms	0.641065	0.0068388
40	9	tyms	0.633419	-0.00126805
40	10	tyms	0.63216	-0.00298642
40	11	tyms	0.639858	0.00425106
40	12	tyms	0.641162	0.00509456
40	13	tyms	0.635778	-0.000749045
40	14	tyms	0.633393	-0.00359442
40	15	tyms	0.642953	0.00550552
40	16	tyms	0.640737	0.00282913
40	17	tyms	0.631332	-0.00703528
40	18	tyms	0.634539	-0.00428884
40	19	tyms	0.648633	0.0093454
40	20	tyms	0.664701	0.0249528
40	21	tyms	0.698557	0.0583485
40	22	tyms	0.757856	0.117187
40	23	tyms	0.882773	0.241644
40	24	tyms	1.11259	0.470999
40	25	tyms	1.49591	0.853865
40	26	tyms	2.21957	1.57707
40	27	tyms	3.48183	2.83886
40	28	tyms	5.43647	4.79304
40	29	tyms	8.06333	7.41944
40	30	tyms	10.9439	10.2995
40	31	tyms	13.444	12.7992
40	32	tyms	15.1291	14.4838
40	33	tyms	16.0919	15.4462
40	34	tyms	16.7027	16.0565
40	35	tyms	16.8972	16.2505
40	36	tyms	16.8888	16.2417
40	37	tyms	16.811	16.1634
40	38	tyms	16.8033	16.1552
40	39	tyms	16.7595	16.1111
40	40	tyms	16.5439	15.895
41	1	tyms	0.642935	-0.0153092
41	2	tyms	0.646087	-0.0112004
41	3	tyms	0.654505	-0.00182623
41	4	tyms	0.657119	0.00174457
41	5	tyms	0.654021	-0.00039744
41	6	tyms	0.660519	0.00705726
41	7	tyms	0.656419	0.00391324
41	8	tyms	0.652887	0.0013379
41	9	tyms	0.637686	-0.0129064
41	10	tyms	0.63377	-0.0158658
41	11	tyms	0.644528	-0.00415167
41	12	tyms	0.658274	0.0105505
41	13	tyms	0.659614	0.0128468
41	14	tyms	0.652345	0.00653491
41	15	tyms	0.64509	0.000235721
41	16	tyms	0.637757	-0.0061406
41	17	tyms	0.640008	-0.00293279
41	18	tyms	0.651514	0.00952965
41	19	tyms	0.665166	0.0241379
41	20	tyms	0.681008	0.0409364
41	21	tyms	0.715203	0.0760876
41	22	tyms	0.766815	0.128656
41	23	tyms	0.859691	0.222488
41	24	tyms	1.03724	0.400993
41	25	tyms	1.38557	0.750283
41	26	tyms	2.00627	1.37194
41	27	tyms	3.07572	2.44234
41	28	tyms	4.8208	4.18838
41	29	tyms	7.24938	6.61791
41	30	tyms	10.0137	9.38316
41	31	tyms	12.5676	11.938
41	32	tyms	14.4419	13.8133
41	33	tyms	15.5489	14.9212
41	34	tyms	16.0844	15.4577
41	35	tyms	16.2978	15.6721
41	36	tyms	16.375	15.7503
41	37	tyms	16.6457	16.0219
41	38	tyms	16.6962	16.0734
41	39	tyms	16.5243	15.9024
41	40	tyms	16.488	15.8671
42	1	mxd3	0.613435	-0.0260125
42	2	mxd3	0.616893	-0.0215438
42	3	mxd3	0.625711	-0.0117155
42	4	mxd3	0.63724	0.000822867
42	5	mxd3	0.643549	0.0081421
42	6	mxd3	0.642955	0.00855864
42	7	mxd3	0.635426	0.00203959
42	8	mxd3	0.636526	0.00414902
42	9	mxd3	0.625947	-0.00541905
42	10	mxd3	0.623648	-0.00670816
42	11	mxd3	0.626269	-0.00307774
42	12	mxd3	0.626894	-0.0014427
42	13	mxd3	0.626921	-0.00040508
42	14	mxd3	0.629748	0.00343211
42	15	mxd3	0.630438	0.00513194
42	16	mxd3	0.625078	0.000782433
42	17	mxd3	0.618995	-0.00429044
42	18	mxd3	0.621074	-0.00120146
42	19	mxd3	0.636802	0.0155367
42	20	mxd3	0.653262	0.0330066
42	21	mxd3	0.674916	0.05567
42	22	mxd3	0.724464	0.106229
42	23	mxd3	0.812974	0.195749
42	24	mxd3	0.964713	0.348498
42	25	mxd3	1.2596	0.644392
42	26	mxd3	1.79907	1.18487
42	27	mxd3	2.77189	2.1587
42	28	mxd3	4.461	3.84883
42	29	mxd3	7.0989	6.48774
42	30	mxd3	10.4552	9.84503
42	31	mxd3	13.8692	13.2601
42	32	mxd3	16.6004	15.9922
42	33	mxd3	18.4094	17.8022
42	34	mxd3	19.5841	18.978
42	35	mxd3	20.2481	19.643
42	36	mxd3	20.621	20.0169
42	37	mxd3	20.7548	20.1517
42	38	mxd3	20.8384	20.2363
42	39	mxd3	20.7152	20.1141
42	40	mxd3	20.5718	19.9717
43	1	mxd3	0.853531	-0.0172419
43	2	mxd3	0.858924	-0.0105749
43	3	mxd3	0.865332	-0.00289319
43	4	mxd3	0.862961	-0.00399033
43	5	mxd3	0.87013	0.00445315
43	6	mxd3	0.871861	0.00745723
43	7	mxd3	0.874684	0.0115548
43	8	mxd3	0.866736	0.00488035
43	9	mxd3	0.855609	-0.00497235
43	10	mxd3	0.853611	-0.00569654
43	11	mxd3	0.852851	-0.00518251
43	12	mxd3	0.851553	-0.00520688
43	13	mxd3	0.851376	-0.00411051
43	14	mxd3	0.85161	-0.00260185
43	15	mxd3	0.851615	-0.00132356
43	16	mxd3	0.849549	-0.00211541
43	17	mxd3	0.847737	-0.00265333
43	18	mxd3	0.847266	-0.00185081
43	19	mxd3	0.851982	0.00413886
43	20	mxd3	0.856682	0.0101129
43	21	mxd3	0.863194	0.0178991
43	22	mxd3	0.885221	0.0411993
43	23	mxd3	0.916231	0.0734836
43	24	mxd3	0.967355	0.125882
43	25	mxd3	1.07266	0.232459
43	26	mxd3	1.2767	0.437773
43	27	mxd3	1.66494	0.827284
43	28	mxd3	2.36322	1.52685
43	29	mxd3	3.51444	2.67934
43	30	mxd3	5.1877	4.35387
43	31	mxd3	7.11037	6.27781
43	32	mxd3	8.88245	8.05117
43	33	mxd3	10.1741	9.34406
43	34	mxd3	10.9787	10.15
43	35	mxd3	11.4685	10.6411
43	36	mxd3	11.7386	10.9124
43	37	mxd3	11.9021	11.0772
43	38	mxd3	12.0503	11.2267
43	39	mxd3	12.0742	11.2518
43	40	mxd3	11.9788	11.1577
44	1	mxd3	0.960286	-0.0323292
44	2	mxd3	0.966823	-0.0247953
44	3	mxd3	0.975837	-0.0147837
44	4	mxd3	0.985766	-0.00385653
44	5	mxd3	0.993098	0.00447279
44	6	mxd3	0.999107	0.0114799
44	7	mxd3	0.99454	0.00791049
44	8	mxd3	0.993745	0.00811248
44	9	mxd3	0.984935	0.000300517
44	10	mxd3	0.978132	-0.00550569
44	11	mxd3	0.975061	-0.00757892
44	12	mxd3	0.982331	0.00068931
44	13	mxd3	0.981717	0.00107298
44	14	mxd3	0.980534	0.000886954
44	15	mxd3	0.977909	-0.000739719
44	16	mxd3	0.975379	-0.00227258
44	17	mxd3	0.976466	-0.000188203
44	18	mxd3	0.983575	0.0079182
44	19	mxd3	0.992525	0.0178666
44	20	mxd3	1.01963	0.0459682
44	21	mxd3	1.06372	0.091061
44	22	mxd3	1.15796	0.186291
44	23	mxd3	1.33268	0.362009
44	24	mxd3	1.67715	0.707477
44	25	mxd3	2.30788	1.3392
44	26	mxd3	3.45782	2.49014
44	27	mxd3	5.42581	4.45913
44	28	mxd3	8.30009	7.33441
44	29	mxd3	11.6471	10.6825
44	30	mxd3	14.8905	13.9269
44	31	mxd3	17.3127	16.35
44	32	mxd3	18.8224	17.8607
44	33	mxd3	19.905	18.9443
44	34	mxd3	20.4584	19.4987
44	35	mxd3	20.7612	19.8025
44	36	mxd3	20.9106	19.9529
44	37	mxd3	21.0012	20.0445
44	38	mxd3	21.0631	20.1074
44	39	mxd3	20.9815	20.0268
44	40	mxd3	20.9916	20.0379
45	1
45	2
45	3
45	4
45	5
45	6
45	7
45	8
45	9
45	10
45	11
45	12
45	13
45	14
45	15
45	16
45	17
45	18
45	19
45	20
45	21
45	22
45	23
45	24
45	25
45	26
45	27
45	28
45	29
45	30
45	31
45	32
45	33
45	34
45	35
45	36
45	37
45	38
45	39
45	40
46	1
46	2
46	3
46	4
46	5
46	6
46	7
46	8
46	9
46	10
46	11
46	12
46	13
46	14
46	15
46	16
46	17
46	18
46	19
46	20
46	21
46	22
46	23
46	24
46	25
46	26
46	27
46	28
46	29
46	30
46	31
46	32
46	33
46	34
46	35
46	36
46	37
46	38
46	39
46	40
47	1
47	2
47	3
47	4
47	5
47	6
47	7
47	8
47	9
47	10
47	11
47	12
47	13
47	14
47	15
47	16
47	17
47	18
47	19
47	20
47	21
47	22
47	23
47	24
47	25
47	26
47	27
47	28
47	29
47	30
47	31
47	32
47	33
47	34
47	35
47	36
47	37
47	38
47	39
47	40
48	1
48	2
48	3
48	4
48	5
48	6
48	7
48	8
48	9
48	10
48	11
48	12
48	13
48	14
48	15
48	16
48	17
48	18
48	19
48	20
48	21
48	22
48	23
48	24
48	25
48	26
48	27
48	28
48	29
48	30
48	31
48	32
48	33
48	34
48	35
48	36
48	37
48	38
48	39
48	40
49	1
49	2
49	3
49	4
49	5
49	6
49	7
49	8
49	9
49	10
49	11
49	12
49	13
49	14
49	15
49	16
49	17
49	18
49	19
49	20
49	21
49	22
49	23
49	24
49	25
49	26
49	27
49	28
49	29
49	30
49	31
49	32
49	33
49	34
[truncated: 1,886 more rows]

## Sheet: Results
Block Type	96-Well Block (0.2mL)
Calibration Background is expired	Yes
Calibration Background performed on	11-05-2021
Calibration Pure Dye ABY is expired	Yes
Calibration Pure Dye ABY performed on	11-05-2021
Calibration Pure Dye CY5 is expired	Yes
Calibration Pure Dye CY5 performed on	11-05-2021
Calibration Pure Dye FAM is expired	Yes
Calibration Pure Dye FAM performed on	11-05-2021
Calibration Pure Dye JUN is expired	Yes
Calibration Pure Dye JUN performed on	11-05-2021
Calibration Pure Dye MUSTANG PURPLE is expired	Yes
Calibration Pure Dye MUSTANG PURPLE performed on	11-05-2021
Calibration Pure Dye NED is expired	Yes
Calibration Pure Dye NED performed on	11-05-2021
Calibration Pure Dye ROX is expired	Yes
Calibration Pure Dye ROX performed on	11-05-2021
Calibration Pure Dye SYBR is expired	Yes
Calibration Pure Dye SYBR performed on	11-05-2021
Calibration Pure Dye TAMRA is expired	Yes
Calibration Pure Dye TAMRA performed on	11-05-2021
Calibration Pure Dye VIC is expired	Yes
Calibration Pure Dye VIC performed on	11-05-2021
Calibration RNaseP is expired	Yes
Calibration RNaseP performed on	11-05-2021
Calibration ROI is expired	Yes
Calibration ROI performed on	11-05-2021
Calibration Uniformity is expired	Yes
Calibration Uniformity performed on	11-05-2021
Chemistry	SYBR_GREEN
Date Created	2022-11-09 13:53:50 PM CST
Experiment Barcode
Experiment Comment
Experiment File Name	D:\Users\ZC\2022-11-09 135350.eds
Experiment Name	2022-11-09 135350
Experiment Run End Time	2022-11-09 15:15:16 PM CST
Experiment Type	Comparative Cт (ΔΔCт)
Instrument Name	278863381
Instrument Serial Number	278863381
Instrument Type	QuantStudio(TM) 6 Flex System
Passive Reference	ROX
Quantification Cycle Method	Ct
Signal Smoothing On	true
Stage/ Cycle where Analysis is performed	Stage 2, Step 2
User Name
Well	Well Position	Omit	Sample Name	Target Name	Task	Reporter	Quencher	Quantity	Quantity Mean	Quantity SD	RQ	RQ Min	RQ Max	CT	Ct Mean	Ct SD	Delta Ct	Delta Ct Mean	Delta Ct SE	Delta Delta Ct	Automatic Ct Threshold	Ct Threshold	Automatic Baseline	Baseline Start	Baseline End	Comments	Amp Score	Cq Conf	Tm1	Tm2	Tm3	HIGHSD	NOISE	OUTLIERRG	PRFLOW	MTP
3	A3	FALSE	shrfp	gapdh	UNKNOWN	SYBR	None				1	0.0831841	12.0215	18.8881	18.6536	0.27548		-4.92804	1.12729	0	TRUE	1.81049	TRUE	1	40		1.87797	0.992274	85.577			N	N	N	N	N
4	A4	FALSE	sht1	gapdh	UNKNOWN	SYBR	None				5.52868	2.88602	10.5912	18.5514	18.3807	0.345507		-7.39498	0.33779	-2.46693	TRUE	1.81049	TRUE	1	40		1.88102	0.987545	85.577			N	N	N	N	N
5	A5	FALSE	sht2	gapdh	UNKNOWN	SYBR	None				6.11872	3.06912	12.1985	17.6793	17.8152	0.119153		-7.54127	0.358517	-2.61323	TRUE	1.81049	TRUE	1	40		1.90478	0.99079	85.7765			N	N	N	N	N
6	A6	FALSE	shcon	gapdh	UNKNOWN	SYBR	None							18.7198	18.8876	0.286843					TRUE	1.81049	TRUE	1	40		1.88168	0.992608	85.7765			N	N	N	N	N
7	A7	FALSE	shm1	gapdh	UNKNOWN	SYBR	None							17.6553	17.665	0.104366					TRUE	1.81049	TRUE	1	40		1.90022	0.99205	85.8762			N	N	N	N	N
8	A8	FALSE	shm2	gapdh	UNKNOWN	SYBR	None							17.2206	16.909	0.270558					TRUE	1.81049	TRUE	1	40		1.89465	0.990005	85.7765			N	N	N	N	N
15	B3	FALSE	shrfp	gapdh	UNKNOWN	SYBR	None				1	0.0831841	12.0215	18.3502	18.6536	0.27548		-4.92804	1.12729	0	TRUE	1.81049	TRUE	1	40		1.89803	0.991043	85.577			N	N	N	N	N
16	B4	FALSE	sht1	gapdh	UNKNOWN	SYBR	None				5.52868	2.88602	10.5912	18.6076	18.3807	0.345507		-7.39498	0.33779	-2.46693	TRUE	1.81049	TRUE	1	40		1.89262	0.990735	85.577			N	N	N	N	N
17	B5	FALSE	sht2	gapdh	UNKNOWN	SYBR	None				6.11872	3.06912	12.1985	17.8647	17.8152	0.119153		-7.54127	0.358517	-2.61323	TRUE	1.81049	TRUE	1	40		1.90242	0.992121	85.7765			N	N	N	N	N
18	B6	FALSE	shcon	gapdh	UNKNOWN	SYBR	None							18.7242	18.8876	0.286843					TRUE	1.81049	TRUE	1	40		1.88346	0.988481	85.7765			N	N	N	N	N
19	B7	FALSE	shm1	gapdh	UNKNOWN	SYBR	None							17.7739	17.665	0.104366					TRUE	1.81049	TRUE	1	40		1.90149	0.992456	85.7765			N	N	N	N	N
20	B8	FALSE	shm2	gapdh	UNKNOWN	SYBR	None							16.7334	16.909	0.270558					TRUE	1.81049	TRUE	1	40		1.90485	0.992655	85.8762			N	N	N	N	N
27	C3	FALSE	shrfp	gapdh	UNKNOWN	SYBR	None				1	0.0831841	12.0215	18.7225	18.6536	0.27548		-4.92804	1.12729	0	TRUE	1.81049	TRUE	1	40		1.89327	0.992113	85.577			N	N	N	N	N
28	C4	FALSE	sht1	gapdh	UNKNOWN	SYBR	None				5.52868	2.88602	10.5912	17.9831	18.3807	0.345507		-7.39498	0.33779	-2.46693	TRUE	1.81049	TRUE	1	40		1.89729	0.992697	85.6768			N	N	N	N	N
29	C5	FALSE	sht2	gapdh	UNKNOWN	SYBR	None				6.11872	3.06912	12.1985	17.9017	17.8152	0.119153		-7.54127	0.358517	-2.61323	TRUE	1.81049	TRUE	1	40		1.89716	0.990623	85.6768			N	N	N	N	N
30	C6	FALSE	shcon	gapdh	UNKNOWN	SYBR	None							19.2188	18.8876	0.286843					TRUE	1.81049	TRUE	1	40		1.81395	0.986419	85.7765			N	N	Y	N	N
31	C7	FALSE	shm1	gapdh	UNKNOWN	SYBR	None							17.5659	17.665	0.104366					TRUE	1.81049	TRUE	1	40		1.8986	0.988421	85.7765			N	N	N	N	N
32	C8	FALSE	shm2	gapdh	UNKNOWN	SYBR	None							16.773	16.909	0.270558					TRUE	1.81049	TRUE	1	40		1.89623	0.989607	85.7765			N	N	N	N	N
39	D3	FALSE	shrfp	tyms	UNKNOWN	SYBR	None							24.6977	23.5817	1.57829					TRUE	1.42487	TRUE	1	40		1.73056	0.989196	78.3956			Y	N	N	N	N
40	D4	FALSE	sht1	tyms	UNKNOWN	SYBR	None							25.8285	25.7757	0.472156					TRUE	1.42487	TRUE	1	40		1.84271	0.991545	78.1961			N	N	N	N	N
41	D5	FALSE	sht2	tyms	UNKNOWN	SYBR	None							26.0601	25.3565	0.609431					TRUE	1.42487	TRUE	1	40		1.8411	0.988433	78.2958			Y	N	Y	N	N
42	D6	FALSE	shcon	mxd3	UNKNOWN	SYBR	None							26.3455	26.2704	0.225567					TRUE	1.44133	TRUE	1	40		1.89158	0.990917	89.2675			N	N	N	N	N
43	D7	FALSE	shm1	mxd3	UNKNOWN	SYBR	None							27.8939	27.0033	0.903307					TRUE	1.44133	TRUE	1	40		1.76121	0.99049	89.2675			Y	N	N	N	N
44	D8	FALSE	shm2	mxd3	UNKNOWN	SYBR	None							25.1198	25.5883	0.442967					TRUE	1.44133	TRUE	1	40		1.88702	0.990428	89.2675			N	N	N	N	N
51	E3	FALSE	shrfp	tyms	UNKNOWN	SYBR	None							22.4657	23.5817	1.57829					TRUE	1.42487	TRUE	1	40		1.84519	0.991834	78.2958			Y	N	N	N	N
52	E4	FALSE	sht1	tyms	UNKNOWN	SYBR	None							26.2192	25.7757	0.472156					TRUE	1.42487	TRUE	1	40		1.84691	0.990557	78.1961			N	N	N	N	N
53	E5	FALSE	sht2	tyms	UNKNOWN	SYBR	None							24.9958	25.3565	0.609431					TRUE	1.42487	TRUE	1	40		1.86458	0.993317	78.1961			Y	N	N	N	N
54	E6	FALSE	shcon	mxd3	UNKNOWN	SYBR	None							26.449	26.2704	0.225567					TRUE	1.44133	TRUE	1	40		1.89864	0.9877	89.2675			N	N	N	N	N
55	E7	FALSE	shm1	mxd3	UNKNOWN	SYBR	None							27.0283	27.0033	0.903307					TRUE	1.44133	TRUE	1	40		1.87749	0.985636	89.2675			Y	N	N	N	N
56	E8	FALSE	shm2	mxd3	UNKNOWN	SYBR	None							25.6447	25.5883	0.442967					TRUE	1.44133	TRUE	1	40		1.87931	0.991928	89.2675			N	N	N	N	N
63	F3	FALSE	shrfp	tyms	UNKNOWN	SYBR	None							Undetermined	23.5817	1.57829					TRUE	1.42487	TRUE	1	40		0	0	64.1324			N	Y	N	Y	N
64	F4	FALSE	sht1	tyms	UNKNOWN	SYBR	None							25.2793	25.7757	0.472156					TRUE	1.42487	TRUE	1	40		1.86006	0.991728	77.8969	81.7868		N	N	N	N	Y
65	F5	FALSE	sht2	tyms	UNKNOWN	SYBR	None							25.0135	25.3565	0.609431					TRUE	1.42487	TRUE	1	40		1.82109	0.986017	77.8969	81.7868		Y	N	N	N	Y
66	F6	FALSE	shcon	mxd3	UNKNOWN	SYBR	None							26.0169	26.2704	0.225567					TRUE	1.44133	TRUE	1	40		1.87369	0.988668	89.1677			N	N	N	N	N
67	F7	FALSE	shm1	mxd3	UNKNOWN	SYBR	None							26.0878	27.0033	0.903307					TRUE	1.44133	TRUE	1	40		1.89811	0.987434	89.1677			Y	N	N	N	N
68	F8	FALSE	shm2	mxd3	UNKNOWN	SYBR	None							26.0004	25.5883	0.442967					TRUE	1.44133	TRUE	1	40		1.84547	0.983219	88.9683			N	N	N	N	N
Analysis Type	Singleplex
Endogenous Control	tyms
RQ Min/Max Confidence Level	95.0
Reference Sample	shrfp

## Sheet: Melt Curve Raw Data
Block Type	96-Well Block (0.2mL)
Calibration Background is expired	Yes
Calibration Background performed on	11-05-2021
Calibration Pure Dye ABY is expired	Yes
Calibration Pure Dye ABY performed on	11-05-2021
Calibration Pure Dye CY5 is expired	Yes
Calibration Pure Dye CY5 performed on	11-05-2021
Calibration Pure Dye FAM is expired	Yes
Calibration Pure Dye FAM performed on	11-05-2021
Calibration Pure Dye JUN is expired	Yes
Calibration Pure Dye JUN performed on	11-05-2021
Calibration Pure Dye MUSTANG PURPLE is expired	Yes
Calibration Pure Dye MUSTANG PURPLE performed on	11-05-2021
Calibration Pure Dye NED is expired	Yes
Calibration Pure Dye NED performed on	11-05-2021
Calibration Pure Dye ROX is expired	Yes
Calibration Pure Dye ROX performed on	11-05-2021
Calibration Pure Dye SYBR is expired	Yes
Calibration Pure Dye SYBR performed on	11-05-2021
Calibration Pure Dye TAMRA is expired	Yes
Calibration Pure Dye TAMRA performed on	11-05-2021
Calibration Pure Dye VIC is expired	Yes
Calibration Pure Dye VIC performed on	11-05-2021
Calibration RNaseP is expired	Yes
Calibration RNaseP performed on	11-05-2021
Calibration ROI is expired	Yes
Calibration ROI performed on	11-05-2021
Calibration Uniformity is expired	Yes
Calibration Uniformity performed on	11-05-2021
Chemistry	SYBR_GREEN
Date Created	2022-11-09 13:53:50 PM CST
Experiment Barcode
Experiment Comment
Experiment File Name	D:\Users\ZC\2022-11-09 135350.eds
Experiment Name	2022-11-09 135350
Experiment Run End Time	2022-11-09 15:15:16 PM CST
Experiment Type	Comparative Cт (ΔΔCт)
Instrument Name	278863381
Instrument Serial Number	278863381
Instrument Type	QuantStudio(TM) 6 Flex System
Passive Reference	ROX
Quantification Cycle Method	Ct
Signal Smoothing On	true
Stage/ Cycle where Analysis is performed	Stage 2, Step 2
User Name
Well	Well Position	Reading	Temperature	Fluorescence	Derivative
3	A3	1	60.1427	19.5947	0.850442
3	A3	2	60.3422	19.1476	0.864431
3	A3	3	60.5417	19.4492	0.869716
3	A3	4	60.7412	19.1663	0.86163
3	A3	5	60.9406	18.9708	0.839625
3	A3	6	61.1401	18.9909	0.808142
3	A3	7	61.3396	18.9203	0.775344
3	A3	8	61.5391	18.796	0.750446
3	A3	9	61.7386	18.7298	0.740619
3	A3	10	61.9381	18.6977	0.748973
3	A3	11	62.1375	18.6533	0.773833
3	A3	12	62.337	18.5342	0.809456
3	A3	13	62.5365	18.4114	0.847614
3	A3	14	62.736	18.3429	0.879523
3	A3	15	62.9355	18.2817	0.897771
3	A3	16	63.135	18.1074	0.898302
3	A3	17	63.3345	17.9806	0.881869
3	A3	18	63.5339	17.9028	0.854397
3	A3	19	63.7334	17.8052	0.825449
3	A3	20	63.9329	17.8132	0.805076
3	A3	21	64.1324	17.6718	0.799984
3	A3	22	64.3319	17.5754	0.810688
3	A3	23	64.5314	17.5759	0.831136
3	A3	24	64.7309	17.5408	0.851346
3	A3	25	64.9303	17.2916	0.862305
3	A3	26	65.1298	17.1554	0.860413
3	A3	27	65.3293	17.0606	0.848693
3	A3	28	65.5288	17.1462	0.833943
3	A3	29	65.7283	16.9633	0.822053
3	A3	30	65.9278	16.9318	0.815099
3	A3	31	66.1272	16.7469	0.812001
3	A3	32	66.3267	16.6904	0.811477
3	A3	33	66.5262	16.6985	0.814248
3	A3	34	66.7257	16.4728	0.822618
3	A3	35	66.9252	16.4262	0.837746
3	A3	36	67.1247	16.4329	0.857082
3	A3	37	67.3242	16.3989	0.874518
3	A3	38	67.5236	16.0456	0.883735
3	A3	39	67.7231	16.0252	0.882396
3	A3	40	67.9226	15.9272	0.873748
3	A3	41	68.1221	15.8857	0.864247
3	A3	42	68.3216	15.9366	0.859263
3	A3	43	68.5211	15.6082	0.86026
3	A3	44	68.7206	15.6097	0.865097
3	A3	45	68.92	15.4971	0.870335
3	A3	46	69.1195	15.4916	0.873253
3	A3	47	69.319	15.2848	0.872442
3	A3	48	69.5185	15.2042	0.867426
3	A3	49	69.718	15.1553	0.858233
3	A3	50	69.9175	15.0449	0.845463
3	A3	51	70.1169	15.0058	0.830612
3	A3	52	70.3164	14.796	0.816182
3	A3	53	70.5159	14.7194	0.805042
3	A3	54	70.7154	14.8209	0.799112
3	A3	55	70.9149	14.6841	0.798425
3	A3	56	71.1144	14.4283	0.80155
3	A3	57	71.3139	14.4662	0.806904
3	A3	58	71.5133	14.4026	0.81374
3	A3	59	71.7128	14.2168	0.821905
3	A3	60	71.9123	14.3085	0.831015
3	A3	61	72.1118	14.0777	0.840423
3	A3	62	72.3113	13.9602	0.850003
3	A3	63	72.5108	13.8672	0.860717
3	A3	64	72.7102	13.9296	0.873503
3	A3	65	72.9097	13.7549	0.887327
3	A3	66	73.1092	13.5875	0.898257
3	A3	67	73.3087	13.6346	0.901019
3	A3	68	73.5082	13.3577	0.892173
3	A3	69	73.7077	13.27	0.872818
3	A3	70	73.9072	13.312	0.848725
3	A3	71	74.1066	13.0973	0.827871
3	A3	72	74.3061	13.1501	0.816932
3	A3	73	74.5056	12.9858	0.818838
3	A3	74	74.7051	12.9023	0.832147
3	A3	75	74.9046	12.8762	0.851978
3	A3	76	75.1041	12.7471	0.871634
3	A3	77	75.3035	12.6181	0.884337
3	A3	78	75.503	12.5346	0.884982
3	A3	79	75.7025	12.4746	0.872009
3	A3	80	75.902	12.3016	0.84857
3	A3	81	76.1015	12.1814	0.822238
3	A3	82	76.301	12.1836	0.802431
3	A3	83	76.5005	12.1448	0.796251
3	A3	84	76.6999	12.0809	0.80485
3	A3	85	76.8994	11.9043	0.82255
3	A3	86	77.0989	11.8765	0.839377
3	A3	87	77.2984	11.7182	0.845764
3	A3	88	77.4979	11.641	0.836912
3	A3	89	77.6974	11.53	0.81472
3	A3	90	77.8969	11.3842	0.786725
3	A3	91	78.0963	11.4643	0.762588
3	A3	92	78.2958	11.3001	0.749999
3	A3	93	78.4953	11.2957	0.751953
3	A3	94	78.6948	11.1789	0.766472
3	A3	95	78.8943	11.0448	0.788535
3	A3	96	79.0938	11.044	0.812654
3	A3	97	79.2932	10.8922	0.834656
3	A3	98	79.4927	10.8236	0.852192
3	A3	99	79.6922	10.6956	0.864206
3	A3	100	79.8917	10.6276	0.870163
3	A3	101	80.0912	10.5946	0.869525
3	A3	102	80.2907	10.3664	0.861894
3	A3	103	80.4901	10.3581	0.847684
3	A3	104	80.6896	10.2736	0.829057
3	A3	105	80.8891	10.1449	0.810256
3	A3	106	81.0886	10.045	0.796828
3	A3	107	81.2881	10.051	0.793558
3	A3	108	81.4876	9.95365	0.802107
3	A3	109	81.6871	9.87467	0.81984
3	A3	110	81.8865	9.81206	0.841169
3	A3	111	82.086	9.58217	0.861014
3	A3	112	82.2855	9.61452	0.878433
3	A3	113	82.485	9.3816	0.897987
3	A3	114	82.6845	9.43014	0.928137
3	A3	115	82.884	9.36346	0.978232
3	A3	116	83.0834	9.21294	1.05685
3	A3	117	83.2829	9.05525	1.17322
3	A3	118	83.4824	8.97392	1.34068
3	A3	119	83.6819	8.89575	1.57978
3	A3	120	83.8814	8.64016	1.91806
3	A3	121	84.0809	8.54284	2.38539
3	A3	122	84.2804	8.38542	3.00502
3	A3	123	84.4798	8.05989	3.78176
3	A3	124	84.6793	7.63406	4.68934
3	A3	125	84.8788	7.14775	5.66094
3	A3	126	85.0783	6.4808	6.58813
3	A3	127	85.2778	5.52468	7.33379
3	A3	128	85.4773	4.33871	7.76061
3	A3	129	85.6768	3.00595	7.76891
3	A3	130	85.8762	1.83776	7.33013
3	A3	131	86.0757	0.952846	6.50075
3	A3	132	86.2752	0.397769	5.40871
3	A3	133	86.4747	0.153663	4.21713
3	A3	134	86.6742	0.0508227	3.08021
3	A3	135	86.8737	-0.0035097	2.10866
3	A3	136	87.0731	-0.0204757	1.3552
3	A3	137	87.2726	-0.0343183	0.820311
3	A3	138	87.4721	-0.0375105	0.470401
3	A3	139	87.6716	-0.0406113	0.258169
3	A3	140	87.8711	-0.0424563	0.13802
3	A3	141	88.0706	-0.0419246	0.0740269
3	A3	142	88.2701	-0.0493528	0.0416674
3	A3	143	88.4695	-0.0529554	0.0260291
3	A3	144	88.669	-0.0445016	0.0188233
3	A3	145	88.8685	-0.0485251	0.0156621
3	A3	146	89.068	-0.054444	0.0141919
3	A3	147	89.2675	-0.0568004	0.0131164
3	A3	148	89.467	-0.0587323	0.011817
3	A3	149	89.6664	-0.0544632	0.0102026
3	A3	150	89.8659	-0.0559639	0.00853844
3	A3	151	90.0654	-0.0584173	0.0072094
3	A3	152	90.2649	-0.0640002	0.00648768
3	A3	153	90.4644	-0.0500056	0.0063893
3	A3	154	90.6639	-0.0559539	0.00666702
3	A3	155	90.8634	-0.0655624	0.00694964
3	A3	156	91.0628	-0.0658101	0.00696692
3	A3	157	91.2623	-0.0601069	0.00671586
3	A3	158	91.4618	-0.0581886	0.0064292
3	A3	159	91.6613	-0.06743	0.00635044
3	A3	160	91.8608	-0.0576241	0.00649217
3	A3	161	92.0603	-0.0667564	0.0065878
3	A3	162	92.2597	-0.0632761	0.00629844
3	A3	163	92.4592	-0.0769084	0.00552807
3	A3	164	92.6587	-0.0617087	0.00459813
3	A3	165	92.8582	-0.0670171	0.00411686
3	A3	166	93.0577	-0.0625104	0.00459738
3	A3	167	93.2572	-0.0648485	0.00607757
3	A3	168	93.4567	-0.0623058	0.00801558
3	A3	169	93.6561	-0.080265	0.00954804
3	A3	170	93.8556	-0.0710501	0.0099429
3	A3	171	94.0551	-0.071034	0.00895747
3	A3	172	94.2546	-0.0761456	0.00690524
3	A3	173	94.4541	-0.07628	0.00444279
3	A3	174	94.6536	-0.068919	0.0022411
3	A3	175	94.8531	-0.0713571	0.000723467
4	A4	1	60.1427	20.3862	0.793615
4	A4	2	60.3422	20.0937	0.801278
4	A4	3	60.5417	20.0868	0.811844
4	A4	4	60.7412	20.1861	0.823173
4	A4	5	60.9406	19.8959	0.831392
4	A4	6	61.1401	19.9548	0.832591
4	A4	7	61.3396	19.6721	0.82557
4	A4	8	61.5391	19.5938	0.813106
4	A4	9	61.7386	19.5994	0.800449
4	A4	10	61.9381	19.5982	0.792121
4	A4	11	62.1375	19.3754	0.789444
4	A4	12	62.337	19.3145	0.790421
4	A4	13	62.5365	19.2096	0.791489
4	A4	14	62.736	19.1951	0.789607
4	A4	15	62.9355	19.1328	0.78358
4	A4	16	63.135	18.7898	0.774369
4	A4	17	63.3345	18.9513	0.764657
4	A4	18	63.5339	18.8648	0.75798
4	A4	19	63.7334	18.708	0.757691
4	A4	20	63.9329	18.6085	0.766131
4	A4	21	64.1324	18.6144	0.783883
4	A4	22	64.3319	18.4475	0.809131
4	A4	23	64.5314	18.5262	0.837623
4	A4	24	64.7309	18.242	0.86357
4	A4	25	64.9303	18.1929	0.881255
4	A4	26	65.1298	18.1227	0.886361
4	A4	27	65.3293	17.9098	0.876799
4	A4	28	65.5288	18.0078	0.853292
4	A4	29	65.7283	17.8574	0.820468
4	A4	30	65.9278	17.5296	0.787377
4	A4	31	66.1272	17.5733	0.76518
4	A4	32	66.3267	17.6316	0.761893
4	A4	33	66.5262	17.6151	0.777199
4	A4	34	66.7257	17.5164	0.802068
4	A4	35	66.9252	17.2146	0.824525
4	A4	36	67.1247	17.1838	0.837519
4	A4	37	67.3242	16.9897	0.842437
4	A4	38	67.5236	17.0967	0.845731
4	A4	39	67.7231	17.0138	0.852172
4	A4	40	67.9226	16.9114	0.86101
4	A4	41	68.1221	16.6681	0.867982
4	A4	42	68.3216	16.5722	0.870468
4	A4	43	68.5211	16.4938	0.870528
4	A4	44	68.7206	16.5692	0.87311
4	A4	45	68.92	16.3513	0.881515
4	A4	46	69.1195	16.2557	0.894263
4	A4	47	69.319	16.1861	0.905721
4	A4	48	69.5185	16.0599	0.909648
4	A4	49	69.718	15.9339	0.90269
4	A4	50	69.9175	15.8082	0.885866
4	A4	51	70.1169	15.7332	0.863574
4	A4	52	70.3164	15.7678	0.841406
4	A4	53	70.5159	15.5242	0.824242
4	A4	54	70.7154	15.4591	0.815078
4	A4	55	70.9149	15.4236	0.814439
4	A4	56	71.1144	15.3662	0.820178
4	A4	57	71.3139	15.3069	0.827989
4	A4	58	71.5133	15.0519	0.833112
4	A4	59	71.7128	15.0407	0.832473
4	A4	60	71.9123	14.8857	0.825985
4	A4	61	72.1118	14.9987	0.8164
4	A4	62	72.3113	14.7166	0.808033
4	A4	63	72.5108	14.6258	0.805238
4	A4	64	72.7102	14.6609	0.810946
4	A4	65	72.9097	14.5258	0.825346
4	A4	66	73.1092	14.498	0.845213
4	A4	67	73.3087	14.3212	0.864797
4	A4	68	73.5082	14.2228	0.87836
4	A4	69	73.7077	14.0973	0.882838
4	A4	70	73.9072	14.0255	0.878942
4	A4	71	74.1066	13.9622	0.869815
4	A4	72	74.3061	13.7853	0.858438
4	A4	73	74.5056	13.8433	0.845683
4	A4	74	74.7051	13.6179	0.830627
4	A4	75	74.9046	13.5964	0.812674
4	A4	76	75.1041	13.408	0.793843
4	A4	77	75.3035	13.37	0.779043
4	A4	78	75.503	13.3723	0.773931
4	A4	79	75.7025	13.2883	0.781813
4	A4	80	75.902	13.2023	0.801901
4	A4	81	76.1015	12.9989	0.829669
4	A4	82	76.301	12.9923	0.858601
4	A4	83	76.5005	12.9047	0.881854
4	A4	84	76.6999	12.8499	0.893567
4	A4	85	76.8994	12.5926	0.89017
4	A4	86	77.0989	12.5186	0.871761
4	A4	87	77.2984	12.4415	0.842318
4	A4	88	77.4979	12.4236	0.808268
4	A4	89	77.6974	12.3107	0.776181
4	A4	90	77.8969	12.2352	0.751332
4	A4	91	78.0963	12.0673	0.737581
4	A4	92	78.2958	12.0843	0.737432
4	A4	93	78.4953	12.0115	0.750984
4	A4	94	78.6948	11.9969	0.774265
4	A4	95	78.8943	11.8348	0.799074
4	A4	96	79.0938	11.7032	0.815765
4	A4	97	79.2932	11.6175	0.81789
4	A4	98	79.4927	11.4717	0.805795
4	A4	99	79.6922	11.4343	0.786477
4	A4	100	79.8917	11.3974	0.76976
4	A4	101	80.0912	11.3155	0.763172
4	A4	102	80.2907	11.2652	0.768728
4	A4	103	80.4901	11.1293	0.783083
4	A4	104	80.6896	11.0442	0.800275
4	A4	105	80.8891	10.9134	0.814814
4	A4	106	81.0886	10.9128	0.823409
4	A4	107	81.2881	10.7673	0.825212
4	A4	108	81.4876	10.6572	0.82154
4	A4	109	81.6871	10.5991	0.815629
4	A4	110	81.8865	10.4494	0.812357
4	A4	111	82.086	10.4598	0.817225
4	A4	112	82.2855	10.3697	0.834787
4	A4	113	82.485	10.221	0.867514
4	A4	114	82.6845	10.2369	0.916244
4	A4	115	82.884	10.0369	0.982373
4	A4	116	83.0834	9.91985	1.07093
4	A4	117	83.2829	9.8584	1.19322
4	A4	118	83.4824	9.72847	1.36815
4	A4	119	83.6819	9.61662	1.62219
4	A4	120	83.8814	9.41523	1.98745
4	A4	121	84.0809	9.28667	2.49681
4	A4	122	84.2804	9.03384	3.17455
4	A4	123	84.4798	8.73143	4.02234
4	A4	124	84.6793	8.43393	5.00415
4	A4	125	84.8788	7.8286	6.03687
4	A4	126	85.0783	6.88299	6.99422
4	A4	127	85.2778	5.88691	7.72782
4	A4	128	85.4773	4.56033	8.10199
4	A4	129	85.6768	3.22768	8.03158
4	A4	130	85.8762	2.04257	7.50891
4	A4	131	86.0757	1.16916	6.60875
4	A4	132	86.2752	0.608905	5.46849
4	A4	133	86.4747	0.326054	4.25096
4	A4	134	86.6742	0.219134	3.10392
4	A4	135	86.8737	0.169647	2.13017
4	A4	136	87.0731	0.13949	1.37646
4	A4	137	87.2726	0.125811	0.840227
4	A4	138	87.4721	0.119589	0.487198
4	A4	139	87.6716	0.115948	0.270606
4	A4	140	87.8711	0.116057	0.145754
4	A4	141	88.0706	0.108529	0.0775553
4	A4	142	88.2701	0.107921	0.0421146
4	A4	143	88.4695	0.106413	0.0248342
4	A4	144	88.669	0.120469	0.0173681
4	A4	145	88.8685	0.107817	0.0149407
4	A4	146	89.068	0.104955	0.0146604
4	A4	147	89.2675	0.0962732	0.0147787
4	A4	148	89.467	0.103861	0.0144554
4	A4	149	89.6664	0.0998415	0.0135864
4	A4	150	89.8659	0.104421	0.0125058
4	A4	151	90.0654	0.0920387	0.0116473
4	A4	152	90.2649	0.101496	0.0113106
4	A4	153	90.4644	0.0927091	0.0115662
4	A4	154	90.6639	0.0970434	0.0122394
4	A4	155	90.8634	0.101885	0.0129557
4	A4	156	91.0628	0.0863779	0.0132874
4	A4	157	91.2623	0.0798495	0.0129774
4	A4	158	91.4618	0.0909515	0.0120886
4	A4	159	91.6613	0.0946041	0.0109248
4	A4	160	91.8608	0.0850061	0.00976727
4	A4	161	92.0603	0.0867266	0.00866682
4	A4	162	92.2597	0.0820536	0.00748734
4	A4	163	92.4592	0.0785802	0.00614054
4	A4	164	92.6587	0.0881667	0.00476153
4	A4	165	92.8582	0.0845013	0.00365314
4	A4	166	93.0577	0.0877532	0.00306743
4	A4	167	93.2572	0.0779261	0.00303691
4	A4	168	93.4567	0.0875271	0.00338907
4	A4	169	93.6561	0.0791918	0.00389367
4	A4	170	93.8556	0.0847059	0.00439384
4	A4	171	94.0551	0.0794639	0.0048243
4	A4	172	94.2546	0.0821135	0.00513876
4	A4	173	94.4541	0.0807116	0.00523921
4	A4	174	94.6536	0.0842124	0.00498671
4	A4	175	94.8531	0.069315	0.00429316
5	A5	1	60.1427	21.4925	0.675904
5	A5	2	60.3422	21.5594	0.662166
5	A5	3	60.5417	21.356	0.646403
5	A5	4	60.7412	21.2009	0.635041
5	A5	5	60.9406	21.3112	0.634641
5	A5	6	61.1401	21.3027	0.648094
5	A5	7	61.3396	21.1418	0.672815
5	A5	8	61.5391	21.051	0.702225
5	A5	9	61.7386	20.9661	0.729194
5	A5	10	61.9381	20.7832	0.748542
5	A5	11	62.1375	20.8632	0.757213
5	A5	12	62.337	20.7062	0.753623
5	A5	13	62.5365	20.6343	0.737997
5	A5	14	62.736	20.41	0.714232
5	A5	15	62.9355	20.426	0.690818
5	A5	16	63.135	20.2734	0.678488
5	A5	17	63.3345	20.3419	0.684894
5	A5	18	63.5339	20.3469	0.709617
5	A5	19	63.7334	20.159	0.743186
5	A5	20	63.9329	20.0082	0.771179
5	A5	21	64.1324	19.9697	0.781253
5	A5	22	64.3319	19.8428	0.768928
5	A5	23	64.5314	19.6565	0.739216
5	A5	24	64.7309	19.6425	0.703568
5	A5	25	64.9303	19.5939	0.673984
5	A5	26	65.1298	19.6221	0.657598
5	A5	27	65.3293	19.4758	0.654186
5	A5	28	65.5288	19.3398	0.657613
5	A5	29	65.7283	19.3412	0.659849
5	A5	30	65.9278	19.2938	0.655355
5	A5	31	66.1272	19.0804	0.643856
5	A5	32	66.3267	19.0134	0.630429
5	A5	33	66.5262	19.0567	0.622835
5	A5	34	66.7257	18.9403	0.627624
5	A5	35	66.9252	18.9278	0.646981
5	A5	36	67.1247	18.8544	0.678049
5	A5	37	67.3242	18.6888	0.714576
5	A5	38	67.5236	18.656	0.749337
5	A5	39	67.7231	18.4505	0.775831
5	A5	40	67.9226	18.6128	0.789249
5	A5	41	68.1221	18.34	0.787394
5	A5	42	68.3216	18.1242	0.771872
5	A5	43	68.5211	18.0663	0.748411
5	A5	44	68.7206	18.2531	0.725419
5	A5	45	68.92	17.9773	0.711397
5	A5	46	69.1195	17.8454	0.712406
5	A5	47	69.319	17.9022	0.73033
5	A5	48	69.5185	17.7403	0.761694
5	A5	49	69.718	17.7964	0.797457
5	A5	50	69.9175	17.6567	0.825002
5	A5	51	70.1169	17.4238	0.832996
5	A5	52	70.3164	17.2117	0.817225
5	A5	53	70.5159	17.3265	0.783566
5	A5	54	70.7154	17.1163	0.745478
5	A5	55	70.9149	17.1183	0.717339
5	A5	56	71.1144	17.1223	0.707815
5	A5	57	71.3139	17.0228	0.717227
5	A5	58	71.5133	16.8743	0.739668
5	A5	59	71.7128	16.7087	0.767256
5	A5	60	71.9123	16.7509	0.793145
5	A5	61	72.1118	16.672	0.812004
5	A5	62	72.3113	16.4898	0.819453
5	A5	63	72.5108	16.411	0.812486
5	A5	64	72.7102	16.3348	0.791246
5	A5	65	72.9097	16.065	0.760181
5	A5	66	73.1092	16.1648	0.726801
5	A5	67	73.3087	16.143	0.698393
5	A5	68	73.5082	16.0374	0.679043
5	A5	69	73.7077	15.8052	0.669019
5	A5	70	73.9072	15.8957	0.66627
5	A5	71	74.1066	15.7148	0.668115
5	A5	72	74.3061	15.759	0.671784
5	A5	73	74.5056	15.6388	0.674429
5	A5	74	74.7051	15.4881	0.673726
5	A5	75	74.9046	15.4087	0.669441
5	A5	76	75.1041	15.4373	0.664456
5	A5	77	75.3035	15.2065	0.663908
5	A5	78	75.503	15.3354	0.672335
5	A5	79	75.7025	15.128	0.690558
5	A5	80	75.902	15.142	0.714334
5	A5	81	76.1015	14.9905	0.736199
5	A5	82	76.301	14.9898	0.749642
5	A5	83	76.5005	14.6232	0.75296
5	A5	84	76.6999	14.6532	0.750093
5	A5	85	76.8994	14.751	0.747428
5	A5	86	77.0989	14.6827	0.749129
5	A5	87	77.2984	14.3146	0.754416
5	A5	88	77.4979	14.4257	0.758851
5	A5	89	77.6974	14.3776	0.758248
5	A5	90	77.8969	14.0199	0.752187
5	A5	91	78.0963	14.1817	0.744374
5	A5	92	78.2958	13.9779	0.739961
5	A5	93	78.4953	14.0364	0.741568
5	A5	94	78.6948	13.8994	0.747013
5	A5	95	78.8943	13.7686	0.750084
5	A5	96	79.0938	13.6245	0.743982
5	A5	97	79.2932	13.6116	0.725157
5	A5	98	79.4927	13.4739	0.695533
5	A5	99	79.6922	13.4862	0.662363
5	A5	100	79.8917	13.2672	0.636147
5	A5	101	80.0912	13.3469	0.627361
5	A5	102	80.2907	13.2944	0.642479
5	A5	103	80.4901	13.1387	0.680293
5	A5	104	80.6896	13.2436	0.73053
5	A5	105	80.8891	13.0648	0.776541
5	A5	106	81.0886	12.8533	0.802058
5	A5	107	81.2881	12.6895	0.798992
5	A5	108	81.4876	12.5809	0.771501
5	A5	109	81.6871	12.6688	0.733685
5	A5	110	81.8865	12.5548	0.702123
5	A5	111	82.086	12.5291	0.688277
5	A5	112	82.2855	12.4099	0.695022
5	A5	113	82.485	12.3161	0.718677
5	A5	114	82.6845	12.2784	0.754276
5	A5	115	82.884	12.137	0.80074
5	A5	116	83.0834	12.0646	0.863703
5	A5	117	83.2829	11.9115	0.955881
5	A5	118	83.4824	11.9465	1.09612
5	A5	119	83.6819	11.8181	1.30865
5	A5	120	83.8814	11.653	1.62258
5	A5	121	84.0809	11.4075	2.06991
5	A5	122	84.2804	11.3139	2.67905
5	A5	123	84.4798	11.1332	3.46304
5	A5	124	84.6793	10.7817	4.40554
5	A5	125	84.8788	10.1818	5.45129
5	A5	126	85.0783	9.51651	6.50719
5	A5	127	85.2778	8.38894	7.45611
5	A5	128	85.4773	7.20751	8.17956
5	A5	129	85.6768	5.91393	8.58194
5	A5	130	85.8762	4.67659	8.60904
5	A5	131	86.0757	3.47251	8.25682
5	A5	132	86.2752	2.41397	7.56981
5	A5	133	86.4747	1.57138	6.63119
5	A5	134	86.6742	0.927941	5.54718
5	A5	135	86.8737	0.520176	4.42851
5	A5	136	87.0731	0.294659	3.37258
5	A5	137	87.2726	0.158489	2.45009
5	A5	138	87.4721	0.0898358	1.69895
5	A5	139	87.6716	0.0538141	1.1262
5	A5	140	87.8711	0.0301038	0.71582
5	A5	141	88.0706	0.0305235	0.438807
5	A5	142	88.2701	0.0267902	0.262323
5	A5	143	88.4695	0.0252574	0.155961
5	A5	144	88.669	0.0143045	0.094977
5	A5	145	88.8685	0.0124482	0.0612053
5	A5	146	89.068	-0.00399319	0.0425827
5	A5	147	89.2675	0.00977093	0.0319429
5	A5	148	89.467	-0.000454086	0.0255123
5	A5	149	89.6664	0.00699984	0.0214623
5	A5	150	89.8659	0.000415395	0.0188305
5	A5	151	90.0654	-0.0107348	0.016969
5	A5	152	90.2649	-0.00475474	0.0154203
5	A5	153	90.4644	0.000167178	0.0139534
5	A5	154	90.6639	-0.014562	0.0125403
5	A5	155	90.8634	-0.00418191	0.0112433
5	A5	156	91.0628	-0.00802581	0.0101172
5	A5	157	91.2623	-0.0146156	0.00920255
5	A5	158	91.4618	-0.012707	0.00856302
5	A5	159	91.6613	-0.0130136	0.00827253
5	A5	160	91.8608	-4.13362e-05	0.00833947
5	A5	161	92.0603	-0.0246284	0.00866465
5	A5	162	92.2597	-0.013042	0.00912078
5	A5	163	92.4592	-0.0175789	0.00970162
5	A5	164	92.6587	-0.0203095	0.0105778
5	A5	165	92.8582	-0.0117967	0.0119626
5	A5	166	93.0577	-0.0153919	0.0138823
5	A5	167	93.2572	-0.0273697	0.0160514
5	A5	168	93.4567	-0.0263224	0.0179631
5	A5	169	93.6561	-0.023624	0.01911
5	A5	170	93.8556	-0.0332357	0.0191666
5	A5	171	94.0551	-0.0308356	0.0180458
5	A5	172	94.2546	-0.0368709	0.015868
5	A5	173	94.4541	-0.0369426	0.012917
5	A5	174	94.6536	-0.0373173	0.00960138
5	A5	175	94.8531	-0.0368307	0.00638426
6	A6	1	60.1427	20.4621	0.710434
6	A6	2	60.3422	20.4516	0.711873
6	A6	3	60.5417	20.2369	0.714264
6	A6	4	60.7412	20.3284	0.716733
6	A6	5	60.9406	20.1711	0.717495
6	A6	6	61.1401	20.1408	0.714721
6	A6	7	61.3396	19.9527	0.708149
6	A6	8	61.5391	19.8511	0.700344
6	A6	9	61.7386	19.8657	0.696194
6	A6	10	61.9381	19.8255	0.700691
6	A6	11	62.1375	19.6367	0.716102
6	A6	12	62.337	19.5905	0.739968
6	A6	13	62.5365	19.6037	0.764991
6	A6	14	62.736	19.4491	0.781457
6	A6	15	62.9355	19.3193	0.7814
6	A6	16	63.135	19.156	0.762794
6	A6	17	63.3345	19.097	0.731127
6	A6	18	63.5339	18.9622	0.696937
6	A6	19	63.7334	19.0603	0.670573
6	A6	20	63.9329	18.9968	0.657319
6	A6	21	64.1324	18.7895	0.655764
6	A6	22	64.3319	18.7556	0.659777
6	A6	23	64.5314	18.7289	0.662646
6	A6	24	64.7309	18.6647	0.660872
6	A6	25	64.9303	18.4131	0.656005
6	A6	26	65.1298	18.4568	0.653758
6	A6	27	65.3293	18.415	0.660553
6	A6	28	65.5288	18.292	0.679398
6	A6	29	65.7283	18.3196	0.707561
6	A6	30	65.9278	18.3213	0.737787
6	A6	31	66.1272	17.9069	0.762089
6	A6	32	66.3267	17.8485	0.775329
6	A6	33	66.5262	18.0613	0.776409
6	A6	34	66.7257	17.8068	0.767439
6	A6	35	66.9252	17.6247	0.752568
6	A6	36	67.1247	17.5216	0.737387
6	A6	37	67.3242	17.5963	0.727901
6	A6	38	67.5236	17.4255	0.728387
6	A6	39	67.7231	17.4268	0.738968
6	A6	40	67.9226	17.2863	0.754897
6	A6	41	68.1221	17.1986	0.768446
6	A6	42	68.3216	17.0562	0.772532
6	A6	43	68.5211	17.0382	0.76424
6	A6	44	68.7206	16.865	0.746294
6	A6	45	68.92	16.736	0.725768
6	A6	46	69.1195	16.7869	0.710594
6	A6	47	69.319	16.7093	0.705586
6	A6	48	69.5185	16.6612	0.710257
6	A6	49	69.718	16.4427	0.719571
6	A6	50	69.9175	16.4441	0.727119
6	A6	51	70.1169	16.3436	0.728634
6	A6	52	70.3164	16.2473	0.724042
6	A6	53	70.5159	16.1127	0.717233
6	A6	54	70.7154	16.1059	0.713956
6	A6	55	70.9149	16.0157	0.71887
6	A6	56	71.1144	15.9832	0.732815
6	A6	57	71.3139	15.8111	0.751592
6	A6	58	71.5133	15.7982	0.766931
6	A6	59	71.7128	15.7239	0.769768
6	A6	60	71.9123	15.4852	0.754759
6	A6	61	72.1118	15.4255	0.723785
6	A6	62	72.3113	15.326	0.6865
6	A6	63	72.5108	15.3623	0.656913
6	A6	64	72.7102	15.2767	0.647482
6	A6	65	72.9097	15.1996	0.663432
6	A6	66	73.1092	15.2095	0.70007
6	A6	67	73.3087	15.0347	0.744428
6	A6	68	73.5082	15.0611	0.780622
6	A6	69	73.7077	14.6844	0.796609
6	A6	70	73.9072	14.7145	0.789107
6	A6	71	74.1066	14.5902	0.764263
6	A6	72	74.3061	14.5852	0.733774
6	A6	73	74.5056	14.4928	0.708938
6	A6	74	74.7051	14.3976	0.69605
6	A6	75	74.9046	14.4013	0.695128
6	A6	76	75.1041	14.2656	0.70192
6	A6	77	75.3035	14.0981	0.711023
6	A6	78	75.503	14.1254	0.718396
6	A6	79	75.7025	14.0505	0.722376
6	A6	80	75.902	13.9357	0.72351
6	A6	81	76.1015	13.6736	0.723665
6	A6	82	76.301	13.8921	0.724622
6	A6	83	76.5005	13.6695	0.726793
6	A6	84	76.6999	13.6581	0.72884
6	A6	85	76.8994	13.345	0.728655
6	A6	86	77.0989	13.4811	0.725037
6	A6	87	77.2984	13.3662	0.718681
6	A6	88	77.4979	13.1841	0.711726
6	A6	89	77.6974	13.1617	0.706255
6	A6	90	77.8969	13.149	0.703054
6	A6	91	78.0963	13.053	0.701383
6	A6	92	78.2958	12.7807	0.6998
6	A6	93	78.4953	12.9134	0.697348
6	A6	94	78.6948	12.8205	0.69426
6	A6	95	78.8943	12.6096	0.692076
6	A6	96	79.0938	12.6286	0.693153
6	A6	97	79.2932	12.5394	0.699707
6	A6	98	79.4927	12.4153	0.712616
6	A6	99	79.6922	12.4711	0.73051
6	A6	100	79.8917	12.2872	0.749873
6	A6	101	80.0912	12.1312	0.76633
6	A6	102	80.2907	12.1241	0.7763
6	A6	103	80.4901	11.9898	0.777876
6	A6	104	80.6896	11.9388	0.770677
6	A6	105	80.8891	11.8356	0.755469
6	A6	106	81.0886	11.7266	0.734308
6	A6	107	81.2881	11.6007	0.711315
6	A6	108	81.4876	11.5919	0.692696
6	A6	109	81.6871	11.5088	0.685344
6	A6	110	81.8865	11.4724	0.69439
6	A6	111	82.086	11.4166	0.7211
6	A6	112	82.2855	11.2771	0.762499
6	A6	113	82.485	11.1873	0.812716
6	A6	114	82.6845	11.1457	0.865279
6	A6	115	82.884	10.978	0.915491
6	A6	116	83.0834	10.8626	0.962663
6	A6	117	83.2829	10.779	1.01235
6	A6	118	83.4824	10.6112	1.07865
6	A6	119	83.6819	10.506	1.18592
6	A6	120	83.8814	10.4532	1.36895
6	A6	121	84.0809	10.2876	1.67017
6	A6	122	84.2804	10.1603	2.13242
6	A6	123	84.4798	10.0277	2.78683
6	A6	124	84.6793	9.83568	3.63722
6	A6	125	84.8788	9.39455	4.64603
6	A6	126	85.0783	8.92113	5.72815
6	A6	127	85.2778	7.95687	6.75859
6	A6	128	85.4773	6.77892	7.59476
6	A6	129	85.6768	5.52157	8.10783
6	A6	130	85.8762	4.16329	8.21336
6	A6	131	86.0757	2.98718	7.89126
6	A6	132	86.2752	1.92486	7.18928
6	A6	133	86.4747	1.13837	6.20995
6	A6	134	86.6742	0.623049	5.08557
6	A6	135	86.8737	0.336604	3.94913
6	A6	136	87.0731	0.173644	2.90918
6	A6	137	87.2726	0.0933515	2.03496
6	A6	138	87.4721	0.0470757	1.3538
6	A6	139	87.6716	0.0267336	0.858769
6	A6	140	87.8711	0.0236512	0.521514
6	A6	141	88.0706	0.0194112	0.305142
6	A6	142	88.2701	0.0130982	0.173814
6	A6	143	88.4695	0.0110217	0.0980174
6	A6	144	88.669	0.00930789	0.056234
6	A6	145	88.8685	0.00256881	0.0342738
6	A6	146	89.068	0.0102597	0.0235077
6	A6	147	89.2675	0.00861583	0.0188874
6	A6	148	89.467	-0.00113116	0.0173394
6	A6	149	89.6664	0.00805891	0.0168185
6	A6	150	89.8659	-0.0140749	0.0159935
6	A6	151	90.0654	-0.00379082	0.0142825
6	A6	152	90.2649	-0.00625699	0.0118762
6	A6	153	90.4644	-0.0100317	0.00952165
6	A6	154	90.6639	0.0032839	0.00808367
6	A6	155	90.8634	-0.00986744	0.00808218
6	A6	156	91.0628	-0.00611964	0.00942581
6	A6	157	91.2623	-0.00195834	0.011453
6	A6	158	91.4618	-0.0121424	0.0132408
6	A6	159	91.6613	-0.0226511	0.014024
6	A6	160	91.8608	-0.0156218	0.0135162
6	A6	161	92.0603	-0.0112487	0.0119754
6	A6	162	92.2597	-0.0240347	0.009997
6	A6	163	92.4592	-0.0150096	0.00817039
6	A6	164	92.6587	-0.015754	0.00680203
6	A6	165	92.8582	-0.0188542	0.00584276
6	A6	166	93.0577	-0.0215466	0.00503049
6	A6	167	93.2572	-0.0201805	0.0041403
6	A6	168	93.4567	-0.0231791	0.0031758
6	A6	169	93.6561	-0.0234994	0.00236788
6	A6	170	93.8556	-0.012989	0.00197637
6	A6	171	94.0551	-0.0197591	0.00204711
6	A6	172	94.2546	-0.0182078	0.00233137
6	A6	173	94.4541	-0.0300199	0.00244812
6	A6	174	94.6536	-0.0241046	0.00215691
6	A6	175	94.8531	-0.0163058	0.0015114
7	A7	1	60.1427	21.4321	0.688241
7	A7	2	60.3422	21.2832	0.66347
7	A7	3	60.5417	21.2998	0.645769
7	A7	4	60.7412	21.1973	0.643871
7	A7	5	60.9406	21.301	0.66073
7	A7	6	61.1401	21.1656	0.691287
7	A7	7	61.3396	21.0898	0.725199
7	A7	8	61.5391	20.9224	0.752878
7	A7	9	61.7386	20.6947	0.770428
7	A7	10	61.9381	20.8557	0.779754
7	A7	11	62.1375	20.5772	0.784362
7	A7	12	62.337	20.6761	0.78483
7	A7	13	62.5365	20.5702	0.777923
7	A7	14	62.736	20.2398	0.760033
7	A7	15	62.9355	20.2518	0.731752
7	A7	16	63.135	20.233	0.699827
7	A7	17	63.3345	20.1148	0.6748
7	A7	18	63.5339	20.0425	0.665888
7	A7	19	63.7334	20.0482	0.676166
7	A7	20	63.9329	19.9019	0.700616
7	A7	21	64.1324	20.0025	0.728416
7	A7	22	64.3319	19.7576	0.74861
7	A7	23	64.5314	19.4878	0.756079
7	A7	24	64.7309	19.5782	0.754027
7	A7	25	64.9303	19.4267	0.751137
7	A7	26	65.1298	19.5135	0.755076
7	A7	27	65.3293	19.2864	0.767018
7	A7	28	65.5288	19.3591	0.780885
7	A7	29	65.7283	19.0504	0.787923
7	A7	30	65.9278	19.005	0.783056
7	A7	31	66.1272	18.9873	0.768895
7	A7	32	66.3267	18.7258	0.754402
7	A7	33	66.5262	18.766	0.749041
7	A7	34	66.7257	18.7964	0.756155
7	A7	35	66.9252	18.6911	0.770432
7	A7	36	67.1247	18.6389	0.781865
7	A7	37	67.3242	18.168	0.783341
7	A7	38	67.5236	18.2989	0.776436
7	A7	39	67.7231	18.2391	0.770607
7	A7	40	67.9226	18.28	0.776436
7	A7	41	68.1221	17.972	0.797899
7	A7	42	68.3216	18.0825	0.828878
7	A7	43	68.5211	17.9339	0.856138
7	A7	44	68.7206	17.755	0.866718
7	A7	45	68.92	17.5285	0.855309
7	A7	46	69.1195	17.5417	0.827533
7	A7	47	69.319	17.3916	0.797044
7	A7	48	69.5185	17.3985	0.778098
7	A7	49	69.718	17.4018	0.777836
7	A7	50	69.9175	17.2821	0.792814
7	A7	51	70.1169	17.0347	0.811368
7	A7	52	70.3164	17.1496	0.819978
7	A7	53	70.5159	16.7472	0.80975
7	A7	54	70.7154	16.8399	0.77982
7	A7	55	70.9149	16.7138	0.737015
7	A7	56	71.1144	16.6713	0.692962
7	A7	57	71.3139	16.5095	0.660246
7	A7	58	71.5133	16.4757	0.648405
7	A7	59	71.7128	16.5707	0.660578
7	A7	60	71.9123	16.4598	0.692026
7	A7	61	72.1118	16.2166	0.731777
7	A7	62	72.3113	16.3696	0.767407
7	A7	63	72.5108	15.9607	0.790478
7	A7	64	72.7102	15.9075	0.799291
7	A7	65	72.9097	16.014	0.797397
7	A7	66	73.1092	15.8773	0.789316
7	A7	67	73.3087	15.6545	0.777089
7	A7	68	73.5082	15.7261	0.760048
7	A7	69	73.7077	15.4695	0.737545
7	A7	70	73.9072	15.4433	0.711751
7	A7	71	74.1066	15.3603	0.688228
7	A7	72	74.3061	15.4079	0.673764
7	A7	73	74.5056	15.1852	0.673096
7	A7	74	74.7051	15.2047	0.686625
7	A7	75	74.9046	15.1867	0.710335
7	A7	76	75.1041	14.9979	0.737856
7	A7	77	75.3035	14.9204	0.763292
7	A7	78	75.503	14.7841	0.783396
7	A7	79	75.7025	14.8054	0.79801
7	A7	80	75.902	14.6068	0.808972
7	A7	81	76.1015	14.6013	0.818391
7	A7	82	76.301	14.3907	0.827278
7	A7	83	76.5005	14.3963	0.834845
7	A7	84	76.6999	14.2677	0.838551
7	A7	85	76.8994	14.1818	0.834921
7	A7	86	77.0989	14.0792	0.821219
7	A7	87	77.2984	13.8707	0.797313
7	A7	88	77.4979	13.8538	0.766706
7	A7	89	77.6974	13.8556	0.735939
7	A7	90	77.8969	13.6885	0.712553
7	A7	91	78.0963	13.5961	0.70244
7	A7	92	78.2958	13.5726	0.707479
7	A7	93	78.4953	13.5759	0.724208
7	A7	94	78.6948	13.4144	0.744595
7	A7	95	78.8943	13.3349	0.759218
7	A7	96	79.0938	13.1372	0.761944
7	A7	97	79.2932	13.0335	0.75331
7	A7	98	79.4927	13.0608	0.740149
7	A7	99	79.6922	13.0108	0.731413
7	A7	100	79.8917	12.861	0.732847
7	A7	101	80.0912	12.8376	0.743935
7	A7	102	80.2907	12.791	0.758657
7	A7	103	80.4901	12.4898	0.769009
7	A7	104	80.6896	12.5534	0.76872
7	A7	105	80.8891	12.4564	0.755682
7	A7	106	81.0886	12.3696	0.732613
7	A7	107	81.2881	12.1545	0.706469
7	A7	108	81.4876	12.1418	0.686575
7	A7	109	81.6871	12.2357	0.681478
7	A7	110	81.8865	12.04	0.695218
7	A7	111	82.086	11.9896	0.725286
7	A7	112	82.2855	12.0324	0.763699
7	A7	113	82.485	11.6772	0.801131
7	A7	114	82.6845	11.6441	0.831791
7	A7	115	82.884	11.6768	0.856617
7	A7	116	83.0834	11.4787	0.884066
7	A7	117	83.2829	11.3553	0.929486
7	A7	118	83.4824	11.3315	1.01425
7	A7	119	83.6819	11.208	1.16493
7	A7	120	83.8814	11.0827	1.41188
7	A7	121	84.0809	11.0589	1.78668
7	A7	122	84.2804	10.9176	2.31799
7	A7	123	84.4798	10.5604	3.02494
7	A7	124	84.6793	10.2199	3.90687
7	A7	125	84.8788	9.97199	4.93093
7	A7	126	85.0783	9.38678	6.02232
7	A7	127	85.2778	8.51621	7.06555
7	A7	128	85.4773	7.199	7.92161
7	A7	129	85.6768	5.90944	8.45863
7	A7	130	85.8762	4.5185	8.5855
7	A7	131	86.0757	3.27096	8.27559
7	A7	132	86.2752	2.16156	7.57249
7	A7	133	86.4747	1.35079	6.57726
7	A7	134	86.6742	0.772397	5.4229
7	A7	135	86.8737	0.419919	4.24491
7	A7	136	87.0731	0.239867	3.15589
7	A7	137	87.2726	0.151207	2.23013
7	A7	138	87.4721	0.103813	1.50003
7	A7	139	87.6716	0.0635281	0.962572
7	A7	140	87.8711	0.0677251	0.591429
7	A7	141	88.0706	0.0558837	0.349945
7	A7	142	88.2701	0.0536783	0.201242
7	A7	143	88.4695	0.0515196	0.114138
7	A7	144	88.669	0.0467873	0.0652936
7	A7	145	88.8685	0.0479789	0.0388797
7	A7	146	89.068	0.0394078	0.0250715
7	A7	147	89.2675	0.0439813	0.0182513
7	A7	148	89.467	0.0468774	0.0153688
7	A7	149	89.6664	0.0425446	0.0146798
7	A7	150	89.8659	0.0375995	0.0149765
7	A7	151	90.0654	0.0415501	0.015311
7	A7	152	90.2649	0.0235998	0.0150646
7	A7	153	90.4644	0.0367874	0.014101
7	A7	154	90.6639	0.0314189	0.012757
7	A7	155	90.8634	0.0278077	0.0115932
7	A7	156	91.0628	0.036796	0.0110238
7	A7	157	91.2623	0.0285573	0.0110501
7	A7	158	91.4618	0.0294186	0.01127
7	A7	159	91.6613	0.0207495	0.0111635
7	A7	160	91.8608	0.0228723	0.010481
7	A7	161	92.0603	0.0246875	0.00947281
7	A7	162	92.2597	0.015802	0.00878092
7	A7	163	92.4592	0.0278149	0.00902341
7	A7	164	92.6587	0.0340302	0.0103408
7	A7	165	92.8582	0.0215403	0.0122463
7	A7	166	93.0577	0.00299186	0.0139229
7	A7	167	93.2572	0.0144962	0.0147486
7	A7	168	93.4567	0.0135116	0.0146284
7	A7	169	93.6561	0.0220886	0.0138877
7	A7	170	93.8556	0.00804484	0.0128835
7	A7	171	94.0551	0.00355265	0.0117173
7	A7	172	94.2546	0.0113939	0.01027
7	A7	173	94.4541	0.0047157	0.00844853
7	A7	174	94.6536	0.00237631	0.00636926
7	A7	175	94.8531	0.0106758	0.00432983
8	A8	1	60.1427	20.8543	0.591696
8	A8	2	60.3422	20.7079	0.572078
8	A8	3	60.5417	20.9568	0.56752
8	A8	4	60.7412	20.8667	0.581235
8	A8	5	60.9406	20.6754	0.606678
8	A8	6	61.1401	20.8272	0.630029
8	A8	7	61.3396	20.5713	0.63806
8	A8	8	61.5391	20.3755	0.626508
8	A8	9	61.7386	20.2581	0.603144
8	A8	10	61.9381	20.3706	0.583476
8	A8	11	62.1375	20.3655	0.581963
8	A8	12	62.337	20.3232	0.604863
8	A8	13	62.5365	20.1056	0.648531
8	A8	14	62.736	20.1147	0.702862
8	A8	15	62.9355	20.0559	0.756078
8	A8	16	63.135	19.8243	0.797977
8	A8	17	63.3345	19.8574	0.821195
8	A8	18	63.5339	19.745	0.821952
8	A8	19	63.7334	19.4583	0.801302
8	A8	20	63.9329	19.5352	0.765852
8	A8	21	64.1324	19.3487	0.726485
8	A8	22	64.3319	19.2677	0.694292
8	A8	23	64.5314	19.3124	0.675634
8	A8	24	64.7309	19.3031	0.669714
8	A8	25	64.9303	19.1646	0.670643
8	A8	26	65.1298	18.9699	0.672742
8	A8	27	65.3293	18.7714	0.674738
8	A8	28	65.5288	19.0072	0.679689
8	A8	29	65.7283	18.88	0.691258
8	A8	30	65.9278	18.7071	0.709813
8	A8	31	66.1272	18.6468	0.731746
8	A8	32	66.3267	18.5224	0.751919
8	A8	33	66.5262	18.5373	0.766836
8	A8	34	66.7257	18.348	0.776152
8	A8	35	66.9252	18.2112	0.78182
8	A8	36	67.1247	18.1977	0.785807
8	A8	37	67.3242	18.1901	0.788309
8	A8	38	67.5236	17.9769	0.787749
8	A8	39	67.7231	17.8666	0.782529
8	A8	40	67.9226	17.7683	0.772918
8	A8	41	68.1221	17.7326	0.76115
8	A8	42	68.3216	17.6438	0.749736
8	A8	43	68.5211	17.5826	0.739805
8	A8	44	68.7206	17.5021	0.731448
8	A8	45	68.92	17.3436	0.725946
8	A8	46	69.1195	17.182	0.727421
8	A8	47	69.319	17.2503	0.741429
8	A8	48	69.5185	17.2616	0.770485
8	A8	49	69.718	17.0004	0.809755
8	A8	50	69.9175	17.0682	0.846617
8	A8	51	70.1169	16.8854	0.865582
8	A8	52	70.3164	16.5769	0.856007
8	A8	53	70.5159	16.5984	0.818029
8	A8	54	70.7154	16.4498	0.762973
8	A8	55	70.9149	16.4254	0.708255
8	A8	56	71.1144	16.4957	0.669952
8	A8	57	71.3139	16.2468	0.657038
8	A8	58	71.5133	16.2838	0.669523
8	A8	59	71.7128	16.1962	0.69985
8	A8	60	71.9123	16.1613	0.736195
8	A8	61	72.1118	15.973	0.766226
8	A8	62	72.3113	15.8686	0.780841
8	A8	63	72.5108	15.8093	0.777166
8	A8	64	72.7102	15.6844	0.759486
8	A8	65	72.9097	15.4943	0.73698
8	A8	66	73.1092	15.6107	0.718498
8	A8	67	73.3087	15.4518	0.707223
8	A8	68	73.5082	15.5898	0.698868
8	A8	69	73.7077	15.1921	0.685539
8	A8	70	73.9072	15.1081	0.662958
8	A8	71	74.1066	15.0573	0.635631
8	A8	72	74.3061	15.0758	0.61563
8	A8	73	74.5056	15.1259	0.615419
8	A8	74	74.7051	14.9416	0.639876
8	A8	75	74.9046	14.9586	0.68302
8	A8	76	75.1041	14.8276	0.731393
8	A8	77	75.3035	14.6663	0.771372
8	A8	78	75.503	14.5828	0.795544
8	A8	79	75.7025	14.4326	0.804491
8	A8	80	75.902	14.3846	0.803611
8	A8	81	76.1015	14.418	0.797971
8	A8	82	76.301	14.2264	0.789185
8	A8	83	76.5005	14.1264	0.776326
8	A8	84	76.6999	13.9086	0.759358
8	A8	85	76.8994	13.9492	0.741452
8	A8	86	77.0989	13.9149	0.727819
8	A8	87	77.2984	13.8146	0.722047
8	A8	88	77.4979	13.7314	0.723227
8	A8	89	77.6974	13.6358	0.726442
8	A8	90	77.8969	13.5093	0.726031
8	A8	91	78.0963	13.3727	0.719212
8	A8	92	78.2958	13.4234	0.707586
8	A8	93	78.4953	13.2904	0.696003
8	A8	94	78.6948	13.143	0.689741
8	A8	95	78.8943	13.1629	0.691738
8	A8	96	79.0938	13.1115	0.700956
8	A8	97	79.2932	12.9954	0.712816
8	A8	98	79.4927	12.8557	0.72157
8	A8	99	79.6922	12.7838	0.723611
8	A8	100	79.8917	12.6758	0.719616
8	A8	101	80.0912	12.63	0.714024
8	A8	102	80.2907	12.5412	0.711932
8	A8	103	80.4901	12.5386	0.715382
8	A8	104	80.6896	12.4517	0.721818
8	A8	105	80.8891	12.2231	0.725855
8	A8	106	81.0886	12.2312	0.723285
8	A8	107	81.2881	12.1418	0.714609
8	A8	108	81.4876	11.9331	0.705538
8	A8	109	81.6871	12.0134	0.7039
8	A8	110	81.8865	11.9802	0.714894
8	A8	111	82.086	11.8261	0.737911
8	A8	112	82.2855	11.8305	0.767141
8	A8	113	82.485	11.5178	0.79552
8	A8	114	82.6845	11.5379	0.819416
8	A8	115	82.884	11.4607	0.841312
8	A8	116	83.0834	11.4147	0.869899
8	A8	117	83.2829	11.1618	0.918874
8	A8	118	83.4824	11.1808	1.00616
8	A8	119	83.6819	11.112	1.15422
8	A8	120	83.8814	10.9277	1.39088
8	A8	121	84.0809	10.9063	1.74905
8	A8	122	84.2804	10.6054	2.26299
8	A8	123	84.4798	10.4892	2.95876
8	A8	124	84.6793	10.159	3.83894
8	A8	125	84.8788	9.92112	4.86622
8	A8	126	85.0783	9.33295	5.95504
8	A8	127	85.2778	8.29324	6.97918
8	A8	128	85.4773	7.00657	7.79657
8	A8	129	85.6768	5.69904	8.28341
8	A8	130	85.8762	4.45058	8.36435
8	A8	131	86.0757	3.22581	8.02851
8	A8	132	86.2752	2.18333	7.32787
8	A8	133	86.4747	1.38213	6.3617
8	A8	134	86.6742	0.796463	5.25343
8	A8	135	86.8737	0.466695	4.12627
8	A8	136	87.0731	0.254777	3.08276
8	A8	137	87.2726	0.167801	2.19189
8	A8	138	87.4721	0.118191	1.48536
8	A8	139	87.6716	0.0962771	0.962376
8	A8	140	87.8711	0.079775	0.599701
8	A8	141	88.0706	0.0736855	0.36316
8	A8	142	88.2701	0.0673037	0.217265
8	A8	143	88.4695	0.0620698	0.131338
8	A8	144	88.669	0.0565006	0.0821258
8	A8	145	88.8685	0.047909	0.0538657
8	A8	146	89.068	0.0414684	0.0369599
8	A8	147	89.2675	0.0490703	0.0261787
8	A8	148	89.467	0.0497787	0.0189623
8	A8	149	89.6664	0.0429765	0.0141335
8	A8	150	89.8659	0.0385771	0.0111201
8	A8	151	90.0654	0.0457608	0.00958976
8	A8	152	90.2649	0.045082	0.00929481
8	A8	153	90.4644	0.0424603	0.00996171
8	A8	154	90.6639	0.036775	0.0111939
8	A8	155	90.8634	0.0428518	0.0124503
8	A8	156	91.0628	0.0368253	0.0131507
8	A8	157	91.2623	0.0268707	0.0128816
8	A8	158	91.4618	0.0368943	0.0116043
8	A8	159	91.6613	0.0253432	0.00974146
8	A8	160	91.8608	0.0314587	0.00805815
8	A8	161	92.0603	0.0358964	0.00734908
8	A8	162	92.2597	0.0331663	0.00806568
8	A8	163	92.4592	0.0284006	0.0100783
8	A8	164	92.6587	0.0348911	0.0127179
8	A8	165	92.8582	0.0223587	0.0150944
8	A8	166	93.0577	0.0163601	0.0165249
8	A8	167	93.2572	0.021985	0.0168342
8	A8	168	93.4567	0.0197167	0.0163553
8	A8	169	93.6561	0.0133229	0.0156425
8	A8	170	93.8556	0.0248149	0.0150828
8	A8	171	94.0551	0.00873398	0.0146561
8	A8	172	94.2546	0.0181648	0.0139901
8	A8	173	94.4541	0.00244918	0.0126578
8	A8	174	94.6536	0.0046217	0.0105044
8	A8	175	94.8531	0.0112527	0.00778088
15	B3	1	60.1427	20.7228	0.582466
15	B3	2	60.3422	20.5309	0.573735
15	B3	3	60.5417	20.8303	0.584695
15	B3	4	60.7412	20.7191	0.617153
15	B3	5	60.9406	20.5456	0.663447
15	B3	6	61.1401	20.4813	0.708489
15	B3	7	61.3396	20.5519	0.735955
15	B3	8	61.5391	20.1454	0.735494
15	B3	9	61.7386	20.1466	0.707286
15	B3	10	61.9381	19.9778	0.661765
15	B3	11	62.1375	20.1329	0.615135
15	B3	12	62.337	19.9777	0.583104
15	B3	13	62.5365	19.8116	0.575518
15	B3	14	62.736	19.919	0.593531
15	B3	15	62.9355	19.8977	0.629666
15	B3	16	63.135	19.7344	0.670748
15	B3	17	63.3345	19.5848	0.703055
15	B3	18	63.5339	19.587	0.717728
15	B3	19	63.7334	19.3226	0.714122
15	B3	20	63.9329	19.3849	0.699287
15	B3	21	64.1324	19.2161	0.684038
15	B3	22	64.3319	19.2833	0.67796
15	B3	23	64.5314	19.1522	0.685792
15	B3	24	64.7309	19.0482	0.706678
15	B3	25	64.9303	19.0184	0.735764
15	B3	26	65.1298	18.8799	0.766813
15	B3	27	65.3293	18.8475	0.794453
15	B3	28	65.5288	18.6757	0.815195
15	B3	29	65.7283	18.5306	0.827232
15	B3	30	65.9278	18.604	0.829629
15	B3	31	66.1272	18.3638	0.822052
15	B3	32	66.3267	18.3845	0.805696
15	B3	33	66.5262	18.0915	0.784622
15	B3	34	66.7257	18.1194	0.765752
15	B3	35	66.9252	18.0301	0.756286
15	B3	36	67.1247	17.9712	0.759577
15	B3	37	67.3242	18.0095	0.77241
15	B3	38	67.5236	17.7252	0.785993
15	B3	39	67.7231	17.6685	0.790439
15	B3	40	67.9226	17.5462	0.779898
15	B3	41	68.1221	17.472	0.755377
15	B3	42	68.3216	17.3972	0.72372
15	B3	43	68.5211	17.2396	0.693821
15	B3	44	68.7206	17.3408	0.672167
15	B3	45	68.92	17.1519	0.66007
15	B3	46	69.1195	17.1091	0.654056
15	B3	47	69.319	17.1283	0.649159
15	B3	48	69.5185	16.8051	0.643032
15	B3	49	69.718	16.8578	0.638058
15	B3	50	69.9175	16.7665	0.639607
15	B3	51	70.1169	16.8163	0.651825
15	B3	52	70.3164	16.7738	0.674459
15	B3	53	70.5159	16.5222	0.703427
15	B3	54	70.7154	16.5063	0.734296
15	B3	55	70.9149	16.2536	0.765054
15	B3	56	71.1144	16.4283	0.795401
15	B3	57	71.3139	16.3156	0.823554
15	B3	58	71.5133	16.1214	0.844358
15	B3	59	71.7128	15.924	0.85124
15	B3	60	71.9123	15.9837	0.840847
15	B3	61	72.1118	15.6537	0.816456
15	B3	62	72.3113	15.7097	0.786987
15	B3	63	72.5108	15.6845	0.762172
15	B3	64	72.7102	15.5803	0.747174
15	B3	65	72.9097	15.4879	0.740243
15	B3	66	73.1092	15.3832	0.734833
15	B3	67	73.3087	15.3015	0.72448
15	B3	68	73.5082	15.1336	0.707263
15	B3	69	73.7077	15.1161	0.687221
15	B3	70	73.9072	15.0321	0.672112
15	B3	71	74.1066	15.0062	0.669308
15	B3	72	74.3061	15.0002	0.682161
15	B3	73	74.5056	14.7684	0.708706
15	B3	74	74.7051	14.7222	0.742595
15	B3	75	74.9046	14.8255	0.77521
15	B3	76	75.1041	14.4254	0.797986
15	B3	77	75.3035	14.5416	0.80461
15	B3	78	75.503	14.3087	0.793102
15	B3	79	75.7025	14.2611	0.767077
15	B3	80	75.902	14.1338	0.735215
15	B3	81	76.1015	14.0201	0.70838
15	B3	82	76.301	14.1568	0.695242
15	B3	83	76.5005	13.9643	0.69884
15	B3	84	76.6999	13.9298	0.715959
15	B3	85	76.8994	13.7288	0.739452
15	B3	86	77.0989	13.6682	0.761617
15	B3	87	77.2984	13.6991	0.776434
15	B3	88	77.4979	13.4727	0.780174
15	B3	89	77.6974	13.4049	0.771475
15	B3	90	77.8969	13.3096	0.751939
15	B3	91	78.0963	13.2062	0.726948
15	B3	92	78.2958	13.1246	0.705209
15	B3	93	78.4953	13.0795	0.696079
15	B3	94	78.6948	13.0393	0.705345
15	B3	95	78.8943	13.0146	0.731644
15	B3	96	79.0938	12.8947	0.766039
15	B3	97	79.2932	12.7275	0.795527
15	B3	98	79.4927	12.6079	0.808961
15	B3	99	79.6922	12.5026	0.802228
15	B3	100	79.8917	12.4543	0.779912
15	B3	101	80.0912	12.3107	0.752603
15	B3	102	80.2907	12.246	0.731355
15	B3	103	80.4901	12.3222	0.722328
15	B3	104	80.6896	12.1931	0.724745
15	B3	105	80.8891	12.0296	0.73306
15	B3	106	81.0886	11.8677	0.741685
15	B3	107	81.2881	11.8191	0.748552
15	B3	108	81.4876	11.8843	0.755176
15	B3	109	81.6871	11.7119	0.7638
15	B3	110	81.8865	11.5887	0.774762
15	B3	111	82.086	11.5738	0.786544
15	B3	112	82.2855	11.3677	0.798334
15	B3	113	82.485	11.3153	0.812791
15	B3	114	82.6845	11.2588	0.837014
15	B3	115	82.884	11.1454	0.881467
15	B3	116	83.0834	11.1061	0.958671
15	B3	117	83.2829	10.9672	1.08331
15	B3	118	83.4824	10.8884	1.27427
15	B3	119	83.6819	10.6703	1.55679
15	B3	120	83.8814	10.5953	1.96189
15	B3	121	84.0809	10.4182	2.5207
15	B3	122	84.2804	10.2015	3.25305
15	B3	123	84.4798	9.82771	4.15277
15	B3	124	84.6793	9.40493	5.17445
15	B3	125	84.8788	8.79062	6.22835
15	B3	126	85.0783	7.7689	7.18886
15	B3	127	85.2778	6.5976	7.91781
15	B3	128	85.4773	5.13023	8.29681
15	B3	129	85.6768	3.82078	8.25779
15	B3	130	85.8762	2.69855	7.80042
15	B3	131	86.0757	1.72371	6.99068
15	B3	132	86.2752	0.978955	5.9426
15	B3	133	86.4747	0.513693	4.79071
15	B3	134	86.6742	0.244129	3.66208
15	B3	135	86.8737	0.12465	2.65475
15	B3	136	87.0731	0.0757112	1.82667
15	B3	137	87.2726	0.0407333	1.1955
15	B3	138	87.4721	0.0184941	0.747225
15	B3	139	87.6716	0.00399635	0.44912
15	B3	140	87.8711	0.00397811	0.2624
15	B3	141	88.0706	0.00499233	0.151274
15	B3	142	88.2701	0.00282151	0.0874807
15	B3	143	88.4695	-0.00936713	0.0512436
15	B3	144	88.669	-0.0164378	0.0302041
15	B3	145	88.8685	-0.00866682	0.0175622
15	B3	146	89.068	-0.00721184	0.0100912
15	B3	147	89.2675	5.2424e-06	0.00637722
15	B3	148	89.467	-0.0080727	0.00555359
15	B3	149	89.6664	-0.0112399	0.00668236
15	B3	150	89.8659	-0.00568759	0.00871001
15	B3	151	90.0654	-0.0145356	0.0107158
15	B3	152	90.2649	-0.0136294	0.0121433
15	B3	153	90.4644	-0.0190014	0.0128423
15	B3	154	90.6639	-0.0140744	0.0129302
15	B3	155	90.8634	-0.0144667	0.0125922
15	B3	156	91.0628	-0.0264228	0.0119503
15	B3	157	91.2623	-0.0171562	0.0110542
15	B3	158	91.4618	-0.0254402	0.0099485
15	B3	159	91.6613	-0.0223205	0.00872065
15	B3	160	91.8608	-0.0266818	0.00748211
15	B3	161	92.0603	-0.0137811	0.0063202
15	B3	162	92.2597	-0.0394152	0.00530098
15	B3	163	92.4592	-0.0174013	0.0045469
15	B3	164	92.6587	-0.0237731	0.00431436
15	B3	165	92.8582	-0.0350226	0.00495541
15	B3	166	93.0577	-0.0173866	0.00671878
15	B3	167	93.2572	-0.0200095	0.00948439
15	B3	168	93.4567	-0.0335811	0.0126214
15	B3	169	93.6561	-0.0310954	0.0151231
15	B3	170	93.8556	-0.0344058	0.0160088
15	B3	171	94.0551	-0.0395975	0.0147974
15	B3	172	94.2546	-0.0492844	0.0117806
15	B3	173	94.4541	-0.0358767	0.00791025
15	B3	174	94.6536	-0.0327255	0.00434363
15	B3	175	94.8531	-0.0331144	0.00190606
16	B4	1	60.1427	21.0215	0.702449
16	B4	2	60.3422	21.1498	0.707096
16	B4	3	60.5417	21.2716	0.729966
16	B4	4	60.7412	21.1529	0.76492
16	B4	5	60.9406	20.9747	0.800557
16	B4	6	61.1401	20.6653	0.82647
16	B4	7	61.3396	20.8644	0.838134
16	B4	8	61.5391	20.6307	0.837589
16	B4	9	61.7386	20.491	0.829973
16	B4	10	61.9381	20.497	0.819214
16	B4	11	62.1375	20.311	0.805944
16	B4	12	62.337	20.4602	0.789023
16	B4	13	62.5365	20.119	0.768789
16	B4	14	62.736	19.8518	0.749027
16	B4	15	62.9355	20.1185	0.735612
16	B4	16	63.135	20.0683	0.733091
16	B4	17	63.3345	19.959	0.742351
16	B4	18	63.5339	19.5515	0.761199
16	B4	19	63.7334	19.7247	0.786365
16	B4	20	63.9329	19.6429	0.814365
16	B4	21	64.1324	19.6834	0.841079
16	B4	22	64.3319	19.2644	0.861927
16	B4	23	64.5314	19.4222	0.873652
16	B4	24	64.7309	19.043	0.876302
16	B4	25	64.9303	19.0775	0.873162
16	B4	26	65.1298	19.1392	0.868651
16	B4	27	65.3293	18.9868	0.86624
16	B4	28	65.5288	18.6654	0.867783
16	B4	29	65.7283	18.6351	0.873377
16	B4	30	65.9278	18.7385	0.880671
16	B4	31	66.1272	18.7052	0.884128
16	B4	32	66.3267	18.2541	0.876224
16	B4	33	66.5262	18.3072	0.85108
16	B4	34	66.7257	18.2361	0.80874
16	B4	35	66.9252	18.0279	0.756881
16	B4	36	67.1247	18.0896	0.708852
16	B4	37	67.3242	17.8492	0.678923
16	B4	38	67.5236	18.0053	0.676909
16	B4	39	67.7231	17.9036	0.704587
16	B4	40	67.9226	17.7602	0.754968
16	B4	41	68.1221	17.7013	0.814662
16	B4	42	68.3216	17.6131	0.868149
16	B4	43	68.5211	17.4103	0.902447
16	B4	44	68.7206	17.4252	0.910988
16	B4	45	68.92	17.0856	0.895785
16	B4	46	69.1195	17.1601	0.866892
16	B4	47	69.319	16.9158	0.838827
16	B4	48	69.5185	17.0452	0.82472
16	B4	49	69.718	16.8946	0.830697
16	B4	50	69.9175	16.8846	0.853313
16	B4	51	70.1169	16.5725	0.88142
16	B4	52	70.3164	16.7317	0.901355
16	B4	53	70.5159	16.3219	0.902761
16	B4	54	70.7154	16.348	0.882695
16	B4	55	70.9149	16.283	0.846727
16	B4	56	71.1144	16.0573	0.807044
16	B4	57	71.3139	16.0752	0.777993
16	B4	58	71.5133	16.0781	0.770273
16	B4	59	71.7128	15.8511	0.785668
16	B4	60	71.9123	16.0216	0.815304
16	B4	61	72.1118	15.8236	0.843534
16	B4	62	72.3113	15.5563	0.856238
16	B4	63	72.5108	15.3838	0.848799
16	B4	64	72.7102	15.3363	0.828153
16	B4	65	72.9097	15.4507	0.807413
16	B4	66	73.1092	15.3886	0.797036
16	B4	67	73.3087	15.0999	0.799092
16	B4	68	73.5082	15.1473	0.807978
16	B4	69	73.7077	14.932	0.815764
16	B4	70	73.9072	14.8431	0.817234
16	B4	71	74.1066	14.8503	0.811682
16	B4	72	74.3061	14.7703	0.801793
16	B4	73	74.5056	14.5138	0.791649
16	B4	74	74.7051	14.4998	0.785303
16	B4	75	74.9046	14.541	0.78566
16	B4	76	75.1041	14.4041	0.793481
16	B4	77	75.3035	14.237	0.806761
16	B4	78	75.503	14.1348	0.821238
16	B4	79	75.7025	14.2454	0.832422
16	B4	80	75.902	13.9351	0.838307
16	B4	81	76.1015	13.8195	0.841257
16	B4	82	76.301	13.746	0.847056
16	B4	83	76.5005	13.7222	0.861021
16	B4	84	76.6999	13.8328	0.883309
16	B4	85	76.8994	13.4482	0.907147
16	B4	86	77.0989	13.3678	0.921794
16	B4	87	77.2984	13.2683	0.918349
16	B4	88	77.4979	13.1247	0.894398
16	B4	89	77.6974	13.086	0.854651
16	B4	90	77.8969	12.9463	0.808245
16	B4	91	78.0963	12.9327	0.765198
16	B4	92	78.2958	12.8074	0.734081
16	B4	93	78.4953	12.7207	0.720849
16	B4	94	78.6948	12.6455	0.727974
16	B4	95	78.8943	12.7549	0.753542
16	B4	96	79.0938	12.5045	0.791202
16	B4	97	79.2932	12.4071	0.831691
16	B4	98	79.4927	12.2379	0.865368
16	B4	99	79.6922	12.2374	0.884648
16	B4	100	79.8917	12.2436	0.885572
16	B4	101	80.0912	11.8726	0.868861
16	B4	102	80.2907	11.785	0.84019
16	B4	103	80.4901	11.8364	0.808843
16	B4	104	80.6896	11.8027	0.784144
16	B4	105	80.8891	11.6297	0.771362
16	B4	106	81.0886	11.602	0.769855
16	B4	107	81.2881	11.5432	0.775056
16	B4	108	81.4876	11.2741	0.782691
16	B4	109	81.6871	11.2838	0.791741
16	B4	110	81.8865	11.2297	0.80406
16	B4	111	82.086	11.2024	0.821556
16	B4	112	82.2855	11.0748	0.8444
16	B4	113	82.485	10.8991	0.872246
16	B4	114	82.6845	10.8102	0.907669
16	B4	115	82.884	10.6569	0.958625
16	B4	116	83.0834	10.7136	1.03808
16	B4	117	83.2829	10.6061	1.16212
16	B4	118	83.4824	10.472	1.34966
16	B4	119	83.6819	10.2047	1.62463
16	B4	120	83.8814	10.082	2.01788
16	B4	121	84.0809	9.97838	2.56382
16	B4	122	84.2804	9.76412	3.28907
16	B4	123	84.4798	9.4275	4.1953
16	B4	124	84.6793	8.97238	5.24257
16	B4	125	84.8788	8.40384	6.34121
16	B4	126	85.0783	7.44844	7.35848
16	B4	127	85.2778	6.20884	8.14199
16	B4	128	85.4773	4.83848	8.55503
16	B4	129	85.6768	3.41967	8.51307
16	B4	130	85.8762	2.17107	8.00843
16	B4	131	86.0757	1.20535	7.11356
16	B4	132	86.2752	0.51381	5.96173
16	B4	133	86.4747	0.163752	4.71225
16	B4	134	86.6742	-0.0405339	3.51294
16	B4	135	86.8737	-0.110896	2.47165
16	B4	136	87.0731	-0.156379	1.64401
16	B4	137	87.2726	-0.178929	1.03724
16	B4	138	87.4721	-0.187813	0.624595
16	B4	139	87.6716	-0.184326	0.362938
16	B4	140	87.8711	-0.200936	0.20733
16	B4	141	88.0706	-0.204034	0.119826
16	B4	142	88.2701	-0.211358	0.0726517
16	B4	143	88.4695	-0.19617	0.0476007
16	B4	144	88.669	-0.219732	0.0337733
16	B4	145	88.8685	-0.214537	0.0251836
16	B4	146	89.068	-0.222229	0.0189197
16	B4	147	89.2675	-0.217043	0.0139119
16	B4	148	89.467	-0.218832	0.0100918
16	B4	149	89.6664	-0.218332	0.00776206
16	B4	150	89.8659	-0.213148	0.00713931
16	B4	151	90.0654	-0.221895	0.00810988
16	B4	152	90.2649	-0.218621	0.010208
16	B4	153	90.4644	-0.220045	0.0127585
16	B4	154	90.6639	-0.224948	0.0150891
16	B4	155	90.8634	-0.228045	0.0167179
16	B4	156	91.0628	-0.233532	0.0174451
16	B4	157	91.2623	-0.228429	0.0173187
16	B4	158	91.4618	-0.228041	0.0165115
16	B4	159	91.6613	-0.244508	0.0151991
16	B4	160	91.8608	-0.22972	0.0135202
16	B4	161	92.0603	-0.243345	0.0116193
16	B4	162	92.2597	-0.235592	0.00970126
16	B4	163	92.4592	-0.238903	0.00802623
16	B4	164	92.6587	-0.243728	0.00683503
16	B4	165	92.8582	-0.233327	0.00625627
16	B4	166	93.0577	-0.243015	0.00626405
16	B4	167	93.2572	-0.239375	0.0067224
16	B4	168	93.4567	-0.243498	0.00748573
16	B4	169	93.6561	-0.245007	0.00846375
16	B4	170	93.8556	-0.245265	0.00957265
16	B4	171	94.0551	-0.235023	0.0106033
16	B4	172	94.2546	-0.250323	0.0111557
16	B4	173	94.4541	-0.253856	0.0107705
16	B4	174	94.6536	-0.25233	0.00921456
16	B4	175	94.8531	-0.254795	0.00669945
17	B5	1	60.1427	22.0424	0.711803
17	B5	2	60.3422	22.1103	0.709202
17	B5	3	60.5417	21.8252	0.680085
17	B5	4	60.7412	21.5018	0.628751
17	B5	5	60.9406	21.5901	0.572498
17	B5	6	61.1401	21.6823	0.534159
17	B5	7	61.3396	21.7074	0.53042
17	B5	8	61.5391	21.4096	0.563032
17	B5	9	61.7386	21.7503	0.618153
17	B5	10	61.9381	21.3572	0.673842
17	B5	11	62.1375	21.2964	0.710761
17	B5	12	62.337	21.0981	0.720318
17	B5	13	62.5365	21.1543	0.706482
17	B5	14	62.736	20.9155	0.681342
17	B5	15	62.9355	21.0853	0.657774
17	B5	16	63.135	20.7922	0.643412
17	B5	17	63.3345	20.8911	0.638616
17	B5	18	63.5339	20.8421	0.638829
17	B5	19	63.7334	20.582	0.639064
17	B5	20	63.9329	20.4878	0.637518
17	B5	21	64.1324	20.682	0.636491
17	B5	22	64.3319	20.3816	0.640653
17	B5	23	64.5314	20.3548	0.65405
17	B5	24	64.7309	20.3688	0.677472
17	B5	25	64.9303	20.2749	0.707209
17	B5	26	65.1298	20.069	0.73558
17	B5	27	65.3293	20.1961	0.753662
17	B5	28	65.5288	19.9576	0.755725
17	B5	29	65.7283	19.7768	0.743106
17	B5	30	65.9278	19.7017	0.724577
17	B5	31	66.1272	19.5855	0.711999
17	B5	32	66.3267	19.9286	0.713375
17	B5	33	66.5262	19.5422	0.728121
17	B5	34	66.7257	19.3584	0.747739
17	B5	35	66.9252	19.4537	0.761616
17	B5	36	67.1247	19.3264	0.764105
17	B5	37	67.3242	19.09	0.75848
17	B5	38	67.5236	18.9689	0.755265
17	B5	39	67.7231	19.0721	0.765526
17	B5	40	67.9226	19.0495	0.793011
17	B5	41	68.1221	18.9435	0.830249
17	B5	42	68.3216	18.7806	0.861633
17	B5	43	68.5211	18.5144	0.871523
17	B5	44	68.7206	18.4233	0.852159
17	B5	45	68.92	18.4004	0.806426
17	B5	46	69.1195	18.4031	0.745447
17	B5	47	69.319	18.195	0.683858
17	B5	48	69.5185	18.0157	0.635665
17	B5	49	69.718	18.2396	0.611198
17	B5	50	69.9175	17.9786	0.614305
17	B5	51	70.1169	18.2071	0.640545
17	B5	52	70.3164	17.7684	0.678135
17	B5	53	70.5159	18.0293	0.712542
17	B5	54	70.7154	17.6412	0.733113
17	B5	55	70.9149	17.518	0.737801
17	B5	56	71.1144	17.5698	0.733231
17	B5	57	71.3139	17.5783	0.73
17	B5	58	71.5133	17.2699	0.736236
17	B5	59	71.7128	17.4814	0.752993
17	B5	60	71.9123	17.1509	0.773684
17	B5	61	72.1118	17.1691	0.787388
17	B5	62	72.3113	17.1094	0.784313
17	B5	63	72.5108	16.8276	0.760703
17	B5	64	72.7102	16.7347	0.720922
17	B5	65	72.9097	16.7928	0.675349
17	B5	66	73.1092	16.6889	0.635222
17	B5	67	73.3087	16.7639	0.607551
17	B5	68	73.5082	16.4544	0.593204
17	B5	69	73.7077	16.599	0.588946
17	B5	70	73.9072	16.392	0.591437
17	B5	71	74.1066	16.3394	0.600182
17	B5	72	74.3061	16.3094	0.617512
17	B5	73	74.5056	16.2843	0.646125
17	B5	74	74.7051	16.123	0.685755
17	B5	75	74.9046	16.1773	0.731182
17	B5	76	75.1041	15.9858	0.772713
17	B5	77	75.3035	15.9013	0.799244
17	B5	78	75.503	15.7488	0.802934
17	B5	79	75.7025	15.7278	0.783511
17	B5	80	75.902	15.4569	0.749726
17	B5	81	76.1015	15.4559	0.716338
17	B5	82	76.301	15.4511	0.69722
17	B5	83	76.5005	15.5256	0.698381
17	B5	84	76.6999	15.3868	0.715538
17	B5	85	76.8994	15.1707	0.738383
17	B5	86	77.0989	14.9528	0.758318
17	B5	87	77.2984	15.0525	0.773927
17	B5	88	77.4979	14.9379	0.790068
17	B5	89	77.6974	14.964	0.811984
17	B5	90	77.8969	14.7031	0.839303
17	B5	91	78.0963	14.6185	0.864186
17	B5	92	78.2958	14.6301	0.874667
17	B5	93	78.4953	14.4566	0.860882
17	B5	94	78.6948	14.1536	0.82084
17	B5	95	78.8943	14.141	0.762438
17	B5	96	79.0938	14.1065	0.70052
17	B5	97	79.2932	14.2667	0.650426
17	B5	98	79.4927	13.9624	0.622005
17	B5	99	79.6922	13.9802	0.617313
17	B5	100	79.8917	13.8745	0.632219
17	B5	101	80.0912	13.8451	0.659431
17	B5	102	80.2907	13.7473	0.690485
17	B5	103	80.4901	13.734	0.716837
17	B5	104	80.6896	13.5753	0.731502
17	B5	105	80.8891	13.3502	0.731895
17	B5	106	81.0886	13.4098	0.722143
17	B5	107	81.2881	13.2111	0.712303
17	B5	108	81.4876	13.302	0.71372
17	B5	109	81.6871	13.2228	0.732757
17	B5	110	81.8865	13.0719	0.76658
17	B5	111	82.086	13.0858	0.803939
17	B5	112	82.2855	12.8862	0.830789
17	B5	113	82.485	12.6493	0.838135
17	B5	114	82.6845	12.6753	0.828122
17	B5	115	82.884	12.5594	0.815533
17	B5	116	83.0834	12.4406	0.824223
17	B5	117	83.2829	12.3597	0.880909
17	B5	118	83.4824	12.6015	1.01023
17	B5	119	83.6819	12.2557	1.23408
17	B5	120	83.8814	12.0875	1.57493
17	B5	121	84.0809	12.0311	2.05854
17	B5	122	84.2804	11.73	2.7101
17	B5	123	84.4798	11.5704	3.54163
17	B5	124	84.6793	11.4138	4.535
17	B5	125	84.8788	10.6607	5.63019
17	B5	126	85.0783	9.87802	6.72729
17	B5	127	85.2778	8.82818	7.70401
17	B5	128	85.4773	7.39016	8.44188
17	B5	129	85.6768	6.22082	8.85089
17	B5	130	85.8762	4.98904	8.88471
17	B5	131	86.0757	3.68387	8.5445
17	B5	132	86.2752	2.6291	7.87434
17	B5	133	86.4747	1.70972	6.95164
17	B5	134	86.6742	1.01622	5.87496
17	B5	135	86.8737	0.531347	4.74945
17	B5	136	87.0731	0.259522	3.67143
17	B5	137	87.2726	0.104689	2.71506
17	B5	138	87.4721	0.0148184	1.92443
17	B5	139	87.6716	-0.0308395	1.31293
17	B5	140	87.8711	-0.066857	0.869182
17	B5	141	88.0706	-0.0911519	0.566394
17	B5	142	88.2701	-0.0846108	0.371706
17	B5	143	88.4695	-0.099577	0.253199
17	B5	144	88.669	-0.12484	0.183855
17	B5	145	88.8685	-0.144673	0.143072
17	B5	146	89.068	-0.164202	0.116662
17	B5	147	89.2675	-0.169224	0.0960929
17	B5	148	89.467	-0.177962	0.0773384
17	B5	149	89.6664	-0.18886	0.0595399
17	B5	150	89.8659	-0.180956	0.0436049
17	B5	151	90.0654	-0.174336	0.030917
17	B5	152	90.2649	-0.181558	0.0223677
17	B5	153	90.4644	-0.184513	0.0178875
17	B5	154	90.6639	-0.178146	0.0165138
17	B5	155	90.8634	-0.18778	0.0168438
17	B5	156	91.0628	-0.19249	0.0175889
17	B5	157	91.2623	-0.194995	0.0179499
17	B5	158	91.4618	-0.193169	0.0176766
17	B5	159	91.6613	-0.19178	0.0168737
17	B5	160	91.8608	-0.195386	0.0157613
17	B5	161	92.0603	-0.20623	0.0145658
17	B5	162	92.2597	-0.204749	0.0135463
17	B5	163	92.4592	-0.192561	0.0130129
17	B5	164	92.6587	-0.201127	0.0132193
17	B5	165	92.8582	-0.207864	0.014182
17	B5	166	93.0577	-0.203057	0.0155831
17	B5	167	93.2572	-0.209094	0.0168628
17	B5	168	93.4567	-0.208683	0.0174591
17	B5	169	93.6561	-0.218818	0.0170527
17	B5	170	93.8556	-0.221489	0.0156735
17	B5	171	94.0551	-0.210502	0.0136155
17	B5	172	94.2546	-0.214934	0.0112293
17	B5	173	94.4541	-0.221386	0.00875243
17	B5	174	94.6536	-0.22376	0.00629547
17	B5	175	94.8531	-0.219965	0.00395343
18	B6	1	60.1427	20.6229	0.692987
18	B6	2	60.3422	20.7331	0.725456
18	B6	3	60.5417	20.5555	0.744327
18	B6	4	60.7412	20.3762	0.737115
18	B6	5	60.9406	20.2056	0.700706
18	B6	6	61.1401	20.1969	0.644558
18	B6	7	61.3396	20.0321	0.587335
18	B6	8	61.5391	20.0713	0.548913
18	B6	9	61.7386	20.3333	0.542303
18	B6	10	61.9381	19.8065	0.569154
18	B6	11	62.1375	19.8981	0.619642
18	B6	12	62.337	20.0659	0.676059
18	B6	13	62.5365	19.8704	0.719095
18	B6	14	62.736	19.6162	0.735484
18	B6	15	62.9355	19.4608	0.723861
18	B6	16	63.135	19.326	0.694906
18	B6	17	63.3345	19.4917	0.665049
18	B6	18	63.5339	19.5693	0.647354
18	B6	19	63.7334	19.1771	0.646022
18	B6	20	63.9329	19.217	0.657241
18	B6	21	64.1324	19.1745	0.674473
18	B6	22	64.3319	19.077	0.693459
18	B6	23	64.5314	18.955	0.713681
18	B6	24	64.7309	18.9054	0.736301
18	B6	25	64.9303	18.7796	0.760965
18	B6	26	65.1298	18.9355	0.783879
18	B6	27	65.3293	18.5619	0.79852
18	B6	28	65.5288	18.4034	0.798502
18	B6	29	65.7283	18.6402	0.780937
18	B6	30	65.9278	18.2667	0.748516
18	B6	31	66.1272	18.1896	0.709245
18	B6	32	66.3267	18.1365	0.67361
18	B6	33	66.5262	18.2515	0.650524
18	B6	34	66.7257	18.0321	0.643564
18	B6	35	66.9252	17.9956	0.649729
18	B6	36	67.1247	17.9721	0.661336
18	B6	37	67.3242	17.8379	0.670381
18	B6	38	67.5236	17.7585	0.672914
18	B6	39	67.7231	17.5054	0.671174
18	B6	40	67.9226	17.6794	0.672187
18	B6	41	68.1221	17.5882	0.683581
18	B6	42	68.3216	17.4322	0.708944
18	B6	43	68.5211	17.3651	0.744955
18	B6	44	68.7206	17.37	0.781663
18	B6	45	68.92	17.1996	0.806056
18	B6	46	69.1195	17.0895	0.807792
18	B6	47	69.319	16.9159	0.784814
18	B6	48	69.5185	16.7571	0.745679
18	B6	49	69.718	16.8147	0.706311
18	B6	50	69.9175	16.7195	0.682345
18	B6	51	70.1169	16.8412	0.681525
18	B6	52	70.3164	16.6294	0.700974
18	B6	53	70.5159	16.5812	0.730829
18	B6	54	70.7154	16.2326	0.760726
18	B6	55	70.9149	16.4175	0.784126
18	B6	56	71.1144	16.3358	0.798137
18	B6	57	71.3139	16.1123	0.800838
18	B6	58	71.5133	16.0395	0.789882
18	B6	59	71.7128	16.007	0.76419
18	B6	60	71.9123	15.8424	0.727038
18	B6	61	72.1118	15.655	0.687097
18	B6	62	72.3113	15.7453	0.655529
18	B6	63	72.5108	15.7669	0.640796
18	B6	64	72.7102	15.6596	0.644836
18	B6	65	72.9097	15.5529	0.663446
18	B6	66	73.1092	15.3605	0.689986
18	B6	67	73.3087	15.3629	0.718933
18	B6	68	73.5082	15.3182	0.746579
18	B6	69	73.7077	15.2639	0.769556
18	B6	70	73.9072	15.1803	0.784209
18	B6	71	74.1066	14.8684	0.788229
18	B6	72	74.3061	14.778	0.782909
18	B6	73	74.5056	15.0237	0.773177
18	B6	74	74.7051	14.6881	0.76475
18	B6	75	74.9046	14.6249	0.760549
18	B6	76	75.1041	14.6526	0.759215
18	B6	77	75.3035	14.4349	0.756566
18	B6	78	75.503	14.4798	0.748656
18	B6	79	75.7025	14.1922	0.734229
18	B6	80	75.902	14.2872	0.715161
18	B6	81	76.1015	14.0728	0.695031
18	B6	82	76.301	14.1726	0.677072
18	B6	83	76.5005	14.0095	0.663242
18	B6	84	76.6999	13.8768	0.655041
18	B6	85	76.8994	13.8444	0.654876
18	B6	86	77.0989	13.7673	0.666074
18	B6	87	77.2984	13.7689	0.690645
18	B6	88	77.4979	13.6519	0.726246
18	B6	89	77.6974	13.6273	0.765143
18	B6	90	77.8969	13.4917	0.796705
18	B6	91	78.0963	13.1896	0.81225
18	B6	92	78.2958	13.2531	0.809049
18	B6	93	78.4953	13.1935	0.791024
18	B6	94	78.6948	13.0493	0.766123
18	B6	95	78.8943	12.9613	0.742419
18	B6	96	79.0938	12.9237	0.725089
18	B6	97	79.2932	12.8342	0.715061
18	B6	98	79.4927	12.7506	0.709263
18	B6	99	79.6922	12.7457	0.70227
18	B6	100	79.8917	12.5441	0.689162
18	B6	101	80.0912	12.4797	0.668447
18	B6	102	80.2907	12.3239	0.64358
18	B6	103	80.4901	12.4871	0.621823
18	B6	104	80.6896	12.2712	0.611165
18	B6	105	80.8891	12.2743	0.617015
18	B6	106	81.0886	12.1437	0.640352
18	B6	107	81.2881	12.1251	0.677588
18	B6	108	81.4876	12.1595	0.721756
18	B6	109	81.6871	11.8621	0.76445
18	B6	110	81.8865	11.8059	0.798092
18	B6	111	82.086	11.8123	0.818022
18	B6	112	82.2855	11.5772	0.823914
18	B6	113	82.485	11.5699	0.820366
18	B6	114	82.6845	11.4434	0.816662
18	B6	115	82.884	11.3142	0.825589
18	B6	116	83.0834	11.2823	0.861109
18	B6	117	83.2829	11.2526	0.935948
18	B6	118	83.4824	11.2332	1.061
18	B6	119	83.6819	10.9819	1.24832
18	B6	120	83.8814	10.854	1.51652
18	B6	121	84.0809	10.662	1.89406
18	B6	122	84.2804	10.5404	2.41546
18	B6	123	84.4798	10.3462	3.10826
18	B6	124	84.6793	10.2079	3.97474
18	B6	125	84.8788	9.63473	4.97594
18	B6	126	85.0783	8.96754	6.0263
18	B6	127	85.2778	8.17704	7.00306
18	B6	128	85.4773	6.99415	7.76959
18	B6	129	85.6768	5.56335	8.20612
18	B6	130	85.8762	4.38886	8.23855
18	B6	131	86.0757	3.18054	7.85615
18	B6	132	86.2752	2.17841	7.11302
18	B6	133	86.4747	1.45732	6.11368
18	B6	134	86.6742	0.939286	4.988
18	B6	135	86.8737	0.658812	3.86355
18	B6	136	87.0731	0.498007	2.84267
18	B6	137	87.2726	0.43592	1.98946
18	B6	138	87.4721	0.390684	1.32793
18	B6	139	87.6716	0.360914	0.849455
18	B6	140	87.8711	0.366638	0.524956
18	B6	141	88.0706	0.346415	0.317346
18	B6	142	88.2701	0.339534	0.190955
18	B6	143	88.4695	0.337052	0.116782
18	B6	144	88.669	0.322189	0.0740426
18	B6	145	88.8685	0.334101	0.0493145
18	B6	146	89.068	0.3225	0.0346564
18	B6	147	89.2675	0.313539	0.0256768
18	B6	148	89.467	0.33614	0.0200518
18	B6	149	89.6664	0.312596	0.0165819
18	B6	150	89.8659	0.315531	0.0146527
18	B6	151	90.0654	0.324816	0.0139209
18	B6	152	90.2649	0.313058	0.0140992
18	B6	153	90.4644	0.319549	0.014814
18	B6	154	90.6639	0.310255	0.0155815
18	B6	155	90.8634	0.310838	0.0159244
18	B6	156	91.0628	0.304823	0.0155711
18	B6	157	91.2623	0.306635	0.0146088
18	B6	158	91.4618	0.304837	0.0134761
18	B6	159	91.6613	0.304189	0.0127732
18	B6	160	91.8608	0.30489	0.0129732
18	B6	161	92.0603	0.305129	0.0141764
18	B6	162	92.2597	0.302197	0.0160418
18	B6	163	92.4592	0.296847	0.0179412
18	B6	164	92.6587	0.289925	0.0192562
18	B6	165	92.8582	0.288512	0.0196483
18	B6	166	93.0577	0.299575	0.019155
18	B6	167	93.2572	0.280502	0.0180902
18	B6	168	93.4567	0.28473	0.0168333
18	B6	169	93.6561	0.285578	0.0156288
18	B6	170	93.8556	0.289478	0.0144734
18	B6	171	94.0551	0.278655	0.0131459
18	B6	172	94.2546	0.279083	0.0113831
18	B6	173	94.4541	0.270834	0.00911043
18	B6	174	94.6536	0.280556	0.00656294
18	B6	175	94.8531	0.284462	0.00418508
19	B7	1	60.1427	21.4436	0.699068
19	B7	2	60.3422	21.4602	0.699533
19	B7	3	60.5417	21.0539	0.711829
19	B7	4	60.7412	21.4368	0.738654
19	B7	5	60.9406	21.0772	0.776654
19	B7	6	61.1401	21.2916	0.815963
19	B7	7	61.3396	20.8969	0.844034
19	B7	8	61.5391	20.7536	0.851506
19	B7	9	61.7386	20.6782	0.836211
19	B7	10	61.9381	20.7166	0.803039
19	B7	11	62.1375	20.5693	0.760919
19	B7	12	62.337	20.365	0.719482
19	B7	13	62.5365	20.3801	0.686614
19	B7	14	62.736	20.2982	0.666734
19	B7	15	62.9355	20.327	0.659755
19	B7	16	63.135	20.1721	0.661439
19	B7	17	63.3345	20.1583	0.665848
19	B7	18	63.5339	19.8678	0.668705
19	B7	19	63.7334	19.9437	0.669406
19	B7	20	63.9329	19.9535	0.670333
19	B7	21	64.1324	19.7179	0.674019
19	B7	22	64.3319	19.7337	0.680458
19	B7	23	64.5314	19.6644	0.686286
19	B7	24	64.7309	19.5352	0.686361
19	B7	25	64.9303	19.4773	0.677215
19	B7	26	65.1298	19.463	0.660279
19	B7	27	65.3293	19.0831	0.642791
19	B7	28	65.5288	19.2385	0.634887
19	B7	29	65.7283	19.266	0.6443
19	B7	30	65.9278	19.3337	0.67219
19	B7	31	66.1272	18.8426	0.712821
19	B7	32	66.3267	18.981	0.756814
19	B7	33	66.5262	18.9363	0.794951
19	B7	34	66.7257	18.6894	0.82038
19	B7	35	66.9252	18.7025	0.829336
19	B7	36	67.1247	18.6013	0.821872
19	B7	37	67.3242	18.2948	0.802927
19	B7	38	67.5236	18.35	0.782092
19	B7	39	67.7231	18.3056	0.770614
19	B7	40	67.9226	18.162	0.776243
19	B7	41	68.1221	18.1728	0.798766
19	B7	42	68.3216	18.1058	0.829454
19	B7	43	68.5211	17.9481	0.854921
19	B7	44	68.7206	17.6488	0.863117
19	B7	45	68.92	17.7003	0.848017
19	B7	46	69.1195	17.6056	0.811084
19	B7	47	69.319	17.5329	0.760247
19	B7	48	69.5185	17.3418	0.707877
19	B7	49	69.718	17.2456	0.667996
19	B7	50	69.9175	17.2495	0.652177
19	B7	51	70.1169	17.4121	0.664642
19	B7	52	70.3164	17.207	0.699429
19	B7	53	70.5159	17.0756	0.742429
19	B7	54	70.7154	16.8879	0.777825
19	B7	55	70.9149	16.9209	0.795332
19	B7	56	71.1144	16.6581	0.793641
19	B7	57	71.3139	16.7006	0.778818
19	B7	58	71.5133	16.6005	0.759462
19	B7	59	71.7128	16.4888	0.742155
19	B7	60	71.9123	16.452	0.72963
19	B7	61	72.1118	16.3589	0.721865
19	B7	62	72.3113	16.218	0.718431
19	B7	63	72.5108	16.1788	0.719953
19	B7	64	72.7102	16.0591	0.727538
19	B7	65	72.9097	16.1019	0.740876
19	B7	66	73.1092	15.9506	0.757064
19	B7	67	73.3087	15.865	0.771552
19	B7	68	73.5082	15.6378	0.780832
19	B7	69	73.7077	15.6928	0.784504
19	B7	70	73.9072	15.532	0.785093
19	B7	71	74.1066	15.5117	0.785609
19	B7	72	74.3061	15.3707	0.786775
19	B7	73	74.5056	15.3165	0.786072
19	B7	74	74.7051	15.1656	0.779393
19	B7	75	74.9046	15.1595	0.764247
19	B7	76	75.1041	14.9867	0.742384
19	B7	77	75.3035	14.7731	0.719903
19	B7	78	75.503	14.9187	0.704311
19	B7	79	75.7025	14.9597	0.700347
19	B7	80	75.902	14.6619	0.707351
19	B7	81	76.1015	14.5507	0.719767
19	B7	82	76.301	14.5826	0.730112
19	B7	83	76.5005	14.4901	0.732496
19	B7	84	76.6999	14.3632	0.725338
19	B7	85	76.8994	14.2493	0.712541
19	B7	86	77.0989	14.0355	0.702445
19	B7	87	77.2984	14.2379	0.70403
19	B7	88	77.4979	14.0816	0.72168
19	B7	89	77.6974	14.122	0.751727
19	B7	90	77.8969	13.7793	0.783762
19	B7	91	78.0963	13.7474	0.806387
19	B7	92	78.2958	13.7015	0.813574
19	B7	93	78.4953	13.4808	0.807306
19	B7	94	78.6948	13.4594	0.795054
19	B7	95	78.8943	13.4689	0.78446
19	B7	96	79.0938	13.4202	0.779211
19	B7	97	79.2932	13.0893	0.77839
19	B7	98	79.4927	13.1331	0.778723
19	B7	99	79.6922	13.0903	0.777041
19	B7	100	79.8917	12.8919	0.771072
19	B7	101	80.0912	12.9534	0.759042
19	B7	102	80.2907	12.7295	0.739918
19	B7	103	80.4901	12.7424	0.715098
19	B7	104	80.6896	12.4102	0.690209
19	B7	105	80.8891	12.6033	0.674431
19	B7	106	81.0886	12.5393	0.676559
19	B7	107	81.2881	12.3998	0.699628
19	B7	108	81.4876	12.3716	0.737617
19	B7	109	81.6871	12.3307	0.776852
19	B7	110	81.8865	12.0507	0.801949
19	B7	111	82.086	12.0449	0.803414
19	B7	112	82.2855	11.8381	0.782805
19	B7	113	82.485	11.7619	0.75254
19	B7	114	82.6845	11.7521	0.730493
19	B7	115	82.884	11.8312	0.732711
19	B7	116	83.0834	11.6393	0.769146
19	B7	117	83.2829	11.6114	0.845315
19	B7	118	83.4824	11.3452	0.968778
19	B7	119	83.6819	11.3744	1.15598
19	B7	120	83.8814	11.2443	1.43492
19	B7	121	84.0809	11.1976	1.84171
19	B7	122	84.2804	10.9356	2.41149
19	B7	123	84.4798	10.729	3.16548
19	B7	124	84.6793	10.5151	4.09654
19	B7	125	84.8788	10.0271	5.15742
19	B7	126	85.0783	9.36011	6.25718
19	B7	127	85.2778	8.394	7.27083
19	B7	128	85.4773	7.11349	8.06234
19	B7	129	85.6768	5.76344	8.51468
19	B7	130	85.8762	4.44525	8.55717
19	B7	131	86.0757	3.27805	8.181
19	B7	132	86.2752	2.18392	7.43925
19	B7	133	86.4747	1.37735	6.43302
19	B7	134	86.6742	0.816012	5.28873
19	B7	135	86.8737	0.490297	4.13283
19	B7	136	87.0731	0.304433	3.06997
19	B7	137	87.2726	0.220792	2.16915
19	B7	138	87.4721	0.168949	1.46024
19	B7	139	87.6716	0.137305	0.939632
19	B7	140	87.8711	0.139103	0.581407
19	B7	141	88.0706	0.130467	0.349506
19	B7	142	88.2701	0.122677	0.207474
19	B7	143	88.4695	0.118732	0.124416
19	B7	144	88.669	0.100827	0.077347
19	B7	145	88.8685	0.109852	0.0509899
19	B7	146	89.068	0.103932	0.0361781
19	B7	147	89.2675	0.105372	0.0278357
19	B7	148	89.467	0.100072	0.0231959
19	B7	149	89.6664	0.0948979	0.0205777
19	B7	150	89.8659	0.102378	0.0187502
19	B7	151	90.0654	0.0940621	0.0167535
19	B7	152	90.2649	0.0867864	0.0140029
19	B7	153	90.4644	0.087536	0.0104839
19	B7	154	90.6639	0.0861289	0.0068215
19	B7	155	90.8634	0.0971516	0.00406192
19	B7	156	91.0628	0.0933095	0.00317903
19	B7	157	91.2623	0.0925862	0.00454003
19	B7	158	91.4618	0.104515	0.00764803
19	B7	159	91.6613	0.0845155	0.0113413
19	B7	160	91.8608	0.0789404	0.0143459
19	B7	161	92.0603	0.083307	0.0158552
19	B7	162	92.2597	0.0870735	0.0158064
19	B7	163	92.4592	0.0710701	0.0147421
19	B7	164	92.6587	0.0842118	0.0134062
19	B7	165	92.8582	0.0800075	0.0123477
19	B7	166	93.0577	0.0753414	0.0117364
19	B7	167	93.2572	0.0791761	0.011433
19	B7	168	93.4567	0.0675712	0.0112104
19	B7	169	93.6561	0.0738007	0.0109597
19	B7	170	93.8556	0.0746537	0.0107448
19	B7	171	94.0551	0.0688676	0.0106772
19	B7	172	94.2546	0.068146	0.0107201
19	B7	173	94.4541	0.0793282	0.0105929
19	B7	174	94.6536	0.0603899	0.00989022
19	B7	175	94.8531	0.0531239	0.00835352
20	B8	1	60.1427	21.6393	0.647741
20	B8	2	60.3422	21.8516	0.631153
20	B8	3	60.5417	21.8322	0.627052
20	B8	4	60.7412	21.6638	0.63968
20	B8	5	60.9406	21.5	0.668808
20	B8	6	61.1401	21.6906	0.709175
20	B8	7	61.3396	21.533	0.751659
20	B8	8	61.5391	21.1983	0.786078
20	B8	9	61.7386	21.3793	0.80488
20	B8	10	61.9381	21.1249	0.805828
20	B8	11	62.1375	20.9941	0.792081
20	B8	12	62.337	20.8097	0.769437
20	B8	13	62.5365	21.0815	0.742641
20	B8	14	62.736	20.7507	0.713691
20	B8	15	62.9355	20.7724	0.683416
20	B8	16	63.135	20.3712	0.654505
20	B8	17	63.3345	20.6759	0.632675
20	B8	18	63.5339	20.4292	0.624501
20	B8	19	63.7334	20.5735	0.633361
20	B8	20	63.9329	20.2949	0.657174
20	B8	21	64.1324	20.3677	0.68941
20	B8	22	64.3319	20.1647	0.722339
20	B8	23	64.5314	20.0655	0.749732
20	B8	24	64.7309	20.1054	0.767803
20	B8	25	64.9303	19.8043	0.775019
20	B8	26	65.1298	20.0427	0.772177
20	B8	27	65.3293	19.6145	0.762813
20	B8	28	65.5288	19.485	0.752571
20	B8	29	65.7283	19.6319	0.7467
[truncated: 4,346 more rows]
